# Supplementary material for: Clinical significance of long non-coding RNA DUXAP8 and its protein coding genes in hepatocellular carcinoma
Source: J Cancer. 2020 Aug 25;11(20):6140–56. doi: 10.7150/jca.47902 (PMC7477403; doi:10.7150/jca.47902)
Supplement: Supplementary file 2 — Supplementary tables. [file jcav11p6140s2.xlsx]

## Sheet: Supplementary Table 1
Supplementary Table 1. Demographic characteristics of HCC patients in TCGA database
Variables	Patients	Overall survival
	(n=370)	No. of event	MST (days)	HR (95%CI)	P value
Gender
Female	121	51	1490	Ref.	0.262
Male	249	79	2486	0.817 (0.573-1.164)
Age (years)
≤60	177	55	2532	Ref.	0.217
>60	193	75	1622	1.246 (0.879-1.766)
Child pughA
A	216	59	2542	Ref.	0.184
B+C	22	9	1005	1.614 (0.796-3.270)
HBV infectionB
No	247	104	1210	Ref.	<0.0001
Yes	104	20	NA	0.357 (0.221-0.578)
HCV infectionC
No	295	105	1791	Ref.	0.73
Yes	56	19	1229	1.090 (0.667-1.782)
Histologic gradeD
G1	55	18	2116	Ref.	0.75
G2	177	60	1685	1.181 (0.697-2.000)	0.537
G3	121	43	1622	1.233 (0.711-2.140)	0.456
G4	12	5	NA	1.693 (0.626-4.584)	0.3
Tumor stageE
I	171	42	2532	Ref.	<0.0001
II	85	26	1852	1.427 (0.874-2.330)	0.155
III + IV	90	48	770	2.764 (1.823-4.190)	<0.0001
Ishak fibrosis scoreF
0	74	30	2131	Ref.	0.874
1,2	31	9	1372	0.917 (0.429-1.962)	.0.823
3,4	28	6	NA	0.682 (0.281-1.654)	0.397
5	9	2	1386	0.750 (0.177-3.167)	0.695
6	69	17	NA	0.766 (0.418-1.403)	0.388
AFP (ng/ml)G
≤400	213	62	2456	Ref.	0.832
>400	64	22	2486	1.055 (0.645-1.724)
Radical resectionH
R0	323	110	1875	Ref.	0.007
R1 + R2 + RX	40	17	837	2.030 (1.213-3.395)
Vascular invasionI
No	206	60	2131	Ref.	0.155
Yes	108	36	2486	1.351 (0.892-2.047)
Alcohol historyJ
No	234			Ref.	0.896
Yes	117			1.026 (0.703-1.496)
Note: A: 132 patients data were missing; B: 19 patients data were missing; C: 19 patients data were missing; D: 5 patients data were missing; E: 14 patients data were missing; F: 159 patients data were missing; G: 93 patients data were missing; H: 7 patients data were missing; I: 56 patients data were missing; J: 19 patients data were missing, Bold indicates significant P values.
Abbreviations: HBV: hepatitis B virus; HCV: hepatitis C virus; AFP: α-fetoprotein; MST: median survival time; HR: hazard ratio; 95% CI: 95% confidence interval.

## Sheet: Supplementary table 2
Supplementary table 2: Results of protein coding genes of DUXAP8-related in genome-wide
gene1	gene2	t	df	cor	ci0.95	p
DUXAP8	DUXAP8	Inf	368	1	1, 1	0
DUXAP8	RNF2	9.25	368	0.43	0.35, 0.51	1.9e-18
DUXAP8	MAGEA1	8.81	368	0.42	0.33, 0.5	4.86e-17
DUXAP8	GABRA3	8.51	368	0.41	0.32, 0.49	4.55e-16
DUXAP8	MKRN3	8.09	368	0.39	0.3, 0.47	8.87e-15
DUXAP8	FAM133A	7.95	368	0.38	0.29, 0.47	2.3e-14
DUXAP8	MAGEA3	7.85	368	0.38	0.29, 0.46	4.7e-14
DUXAP8	CNTNAP4	7.34	368	0.36	0.27, 0.44	1.38e-12
DUXAP8	MAGEA6	7.32	368	0.36	0.26, 0.44	1.53e-12
DUXAP8	MALRD1	7.3	368	0.36	0.26, 0.44	1.84e-12
DUXAP8	DGKI	7.2	368	0.35	0.26, 0.44	3.35e-12
DUXAP8	TGIF2LX	7.02	368	0.34	0.25, 0.43	1.1e-11
DUXAP8	CFAP45	7	368	0.34	0.25, 0.43	1.25e-11
DUXAP8	MAGEC1	6.91	368	0.34	0.25, 0.43	2.15e-11
DUXAP8	CARD18	6.71	368	0.33	0.24, 0.42	7.17e-11
DUXAP8	KIAA1524	6.71	368	0.33	0.24, 0.42	7.42e-11
DUXAP8	COL24A1	6.71	368	0.33	0.24, 0.42	7.53e-11
DUXAP8	CSTF2	6.66	368	0.33	0.23, 0.42	9.72e-11
DUXAP8	NPFFR2	6.64	368	0.33	0.23, 0.42	1.11e-10
DUXAP8	CYB5D2	-6.62	368	-0.33	-0.41, -0.23	1.24e-10
DUXAP8	ZNF727	6.61	368	0.33	0.23, 0.41	1.32e-10
DUXAP8	MDGA2	6.57	368	0.32	0.23, 0.41	1.69e-10
DUXAP8	TPTE	6.51	368	0.32	0.23, 0.41	2.49e-10
DUXAP8	NCAPH	6.46	368	0.32	0.22, 0.41	3.33e-10
DUXAP8	ZSCAN20	6.43	368	0.32	0.22, 0.41	3.91e-10
DUXAP8	NAA11	6.4	368	0.32	0.22, 0.41	4.81e-10
DUXAP8	COX7B2	6.4	368	0.32	0.22, 0.41	4.82e-10
DUXAP8	MSANTD4	6.39	368	0.32	0.22, 0.4	5.02e-10
DUXAP8	ASGR2	-6.37	368	-0.32	-0.4, -0.22	5.53e-10
DUXAP8	ZDHHC21	6.37	368	0.32	0.22, 0.4	5.67e-10
DUXAP8	SGTB	6.32	368	0.31	0.22, 0.4	7.4e-10
DUXAP8	SLC38A6	6.32	368	0.31	0.22, 0.4	7.62e-10
DUXAP8	ZNF257	6.28	368	0.31	0.22, 0.4	9.52e-10
DUXAP8	ZFP69B	6.23	368	0.31	0.21, 0.4	1.27e-09
DUXAP8	GABRG2	6.22	368	0.31	0.21, 0.4	1.32e-09
DUXAP8	CNR1	6.18	368	0.31	0.21, 0.4	1.67e-09
DUXAP8	DLGAP5	6.16	368	0.31	0.21, 0.4	1.96e-09
DUXAP8	EXO1	6.16	368	0.31	0.21, 0.4	1.96e-09
DUXAP8	SYNC	6.12	368	0.3	0.21, 0.39	2.4e-09
DUXAP8	TBC1D32	6.09	368	0.3	0.21, 0.39	2.79e-09
DUXAP8	XAGE5	6.09	368	0.3	0.21, 0.39	2.81e-09
DUXAP8	SLCO6A1	6.09	368	0.3	0.21, 0.39	2.86e-09
DUXAP8	DRP2	6.07	368	0.3	0.21, 0.39	3.15e-09
DUXAP8	GPR158	6.05	368	0.3	0.2, 0.39	3.66e-09
DUXAP8	CDH18	6.04	368	0.3	0.2, 0.39	3.79e-09
DUXAP8	SGO2	6.02	368	0.3	0.2, 0.39	4.26e-09
DUXAP8	BBS7	5.98	368	0.3	0.2, 0.39	5.21e-09
DUXAP8	ZNF492	5.98	368	0.3	0.2, 0.39	5.24e-09
DUXAP8	PHF6	5.98	368	0.3	0.2, 0.39	5.38e-09
DUXAP8	CDCA8	5.97	368	0.3	0.2, 0.39	5.59e-09
DUXAP8	DEPDC1	5.96	368	0.3	0.2, 0.39	5.94e-09
DUXAP8	TUBA1C	5.96	368	0.3	0.2, 0.39	6.06e-09
DUXAP8	HEBP1	-5.95	368	-0.3	-0.39, -0.2	6.1e-09
DUXAP8	OPN1SW	5.95	368	0.3	0.2, 0.39	6.21e-09
DUXAP8	NEDD1	5.94	368	0.3	0.2, 0.39	6.58e-09
DUXAP8	TMEM237	5.93	368	0.3	0.2, 0.39	6.98e-09
DUXAP8	C18orf54	5.92	368	0.29	0.2, 0.39	7.49e-09
DUXAP8	DDIAS	5.92	368	0.29	0.2, 0.39	7.5e-09
DUXAP8	ERCC6L	5.91	368	0.29	0.2, 0.38	7.74e-09
DUXAP8	DCBLD2	5.91	368	0.29	0.2, 0.38	7.96e-09
DUXAP8	SHCBP1	5.89	368	0.29	0.2, 0.38	8.61e-09
DUXAP8	MAGEA12	5.88	368	0.29	0.2, 0.38	9.16e-09
DUXAP8	DDOST	5.88	368	0.29	0.2, 0.38	9.22e-09
DUXAP8	ARL6	5.86	368	0.29	0.2, 0.38	1e-08
DUXAP8	PLCB1	5.85	368	0.29	0.2, 0.38	1.1e-08
DUXAP8	RAD54L	5.85	368	0.29	0.2, 0.38	1.1e-08
DUXAP8	CDC20	5.8	368	0.29	0.19, 0.38	1.45e-08
DUXAP8	NAP1L2	5.79	368	0.29	0.19, 0.38	1.48e-08
DUXAP8	TUBA1B	5.79	368	0.29	0.19, 0.38	1.55e-08
DUXAP8	NRAS	5.78	368	0.29	0.19, 0.38	1.58e-08
DUXAP8	BNC1	5.74	368	0.29	0.19, 0.38	1.94e-08
DUXAP8	SOHLH2	5.74	368	0.29	0.19, 0.38	1.95e-08
DUXAP8	CHRNA9	5.74	368	0.29	0.19, 0.38	2.02e-08
DUXAP8	ZNF676	5.71	368	0.29	0.19, 0.38	2.36e-08
DUXAP8	HNRNPR	5.7	368	0.28	0.19, 0.38	2.49e-08
DUXAP8	MAGEC2	5.7	368	0.28	0.19, 0.38	2.5e-08
DUXAP8	TTF2	5.69	368	0.28	0.19, 0.38	2.66e-08
DUXAP8	BUB1B	5.68	368	0.28	0.19, 0.38	2.71e-08
DUXAP8	ZC2HC1A	5.67	368	0.28	0.19, 0.37	2.89e-08
DUXAP8	KIF18A	5.65	368	0.28	0.19, 0.37	3.22e-08
DUXAP8	SPOCD1	5.64	368	0.28	0.19, 0.37	3.44e-08
DUXAP8	INTU	5.61	368	0.28	0.18, 0.37	4.05e-08
DUXAP8	KIF23	5.59	368	0.28	0.18, 0.37	4.49e-08
DUXAP8	ZMYND8	5.58	368	0.28	0.18, 0.37	4.7e-08
DUXAP8	LYPD8	5.54	368	0.28	0.18, 0.37	5.76e-08
DUXAP8	IGF2BP3	5.54	368	0.28	0.18, 0.37	5.78e-08
DUXAP8	POLQ	5.53	368	0.28	0.18, 0.37	5.97e-08
DUXAP8	ZNF883	5.53	368	0.28	0.18, 0.37	6.19e-08
DUXAP8	CSAG1	5.52	368	0.28	0.18, 0.37	6.32e-08
DUXAP8	FOCAD	5.52	368	0.28	0.18, 0.37	6.38e-08
DUXAP8	CHRM3	5.51	368	0.28	0.18, 0.37	6.66e-08
DUXAP8	TMEM241	5.51	368	0.28	0.18, 0.37	6.79e-08
DUXAP8	FSIP2	5.51	368	0.28	0.18, 0.37	6.88e-08
DUXAP8	HTR1F	5.51	368	0.28	0.18, 0.37	6.9e-08
DUXAP8	BDKRB1	5.5	368	0.28	0.18, 0.37	6.95e-08
DUXAP8	LVRN	5.5	368	0.28	0.18, 0.37	7.06e-08
DUXAP8	CTAG2	5.5	368	0.28	0.18, 0.37	7.08e-08
DUXAP8	ZNF681	5.5	368	0.28	0.18, 0.37	7.31e-08
DUXAP8	EMC1	5.49	368	0.28	0.18, 0.37	7.56e-08
DUXAP8	TMEM206	5.47	368	0.27	0.18, 0.37	8.39e-08
DUXAP8	ST6GALNAC5	5.46	368	0.27	0.18, 0.37	8.83e-08
DUXAP8	MCM8	5.46	368	0.27	0.18, 0.37	8.84e-08
DUXAP8	STARD3NL	5.46	368	0.27	0.18, 0.37	8.87e-08
DUXAP8	KIF2C	5.46	368	0.27	0.18, 0.37	8.91e-08
DUXAP8	YWHAB	5.42	368	0.27	0.17, 0.36	1.06e-07
DUXAP8	PLAC1	5.41	368	0.27	0.17, 0.36	1.12e-07
DUXAP8	BUB1	5.41	368	0.27	0.17, 0.36	1.14e-07
DUXAP8	TFE3	5.39	368	0.27	0.17, 0.36	1.28e-07
DUXAP8	C1orf94	5.37	368	0.27	0.17, 0.36	1.38e-07
DUXAP8	IL11	5.37	368	0.27	0.17, 0.36	1.38e-07
DUXAP8	KIF4A	5.37	368	0.27	0.17, 0.36	1.42e-07
DUXAP8	CENPI	5.36	368	0.27	0.17, 0.36	1.48e-07
DUXAP8	VSIG8	5.35	368	0.27	0.17, 0.36	1.54e-07
DUXAP8	TUBB	5.34	368	0.27	0.17, 0.36	1.64e-07
DUXAP8	DR1	5.33	368	0.27	0.17, 0.36	1.7e-07
DUXAP8	KIF14	5.33	368	0.27	0.17, 0.36	1.71e-07
DUXAP8	ARSI	5.32	368	0.27	0.17, 0.36	1.76e-07
DUXAP8	GREM1	5.31	368	0.27	0.17, 0.36	1.9e-07
DUXAP8	NDC1	5.31	368	0.27	0.17, 0.36	1.95e-07
DUXAP8	G2E3	5.3	368	0.27	0.17, 0.36	1.98e-07
DUXAP8	DCAF4L2	5.28	368	0.27	0.17, 0.36	2.17e-07
DUXAP8	GPR84	5.28	368	0.27	0.17, 0.36	2.18e-07
DUXAP8	GNGT1	5.28	368	0.27	0.17, 0.36	2.19e-07
DUXAP8	CACNG7	5.28	368	0.27	0.17, 0.36	2.22e-07
DUXAP8	SBSN	5.28	368	0.27	0.17, 0.36	2.22e-07
DUXAP8	TMEM158	5.28	368	0.27	0.17, 0.36	2.26e-07
DUXAP8	MFN1	5.27	368	0.26	0.17, 0.36	2.32e-07
DUXAP8	FAM104A	5.27	368	0.26	0.17, 0.36	2.33e-07
DUXAP8	PPP4R3CP	5.26	368	0.26	0.17, 0.36	2.41e-07
DUXAP8	HAUS6	5.26	368	0.26	0.17, 0.36	2.42e-07
DUXAP8	DUSP18	5.26	368	0.26	0.17, 0.36	2.49e-07
DUXAP8	CRISPLD1	5.25	368	0.26	0.17, 0.36	2.54e-07
DUXAP8	MPP4	5.25	368	0.26	0.17, 0.36	2.57e-07
DUXAP8	TMEM40	5.25	368	0.26	0.17, 0.36	2.61e-07
DUXAP8	NUP107	5.25	368	0.26	0.17, 0.36	2.62e-07
DUXAP8	RAD51AP1	5.24	368	0.26	0.17, 0.36	2.65e-07
DUXAP8	GTDC1	5.24	368	0.26	0.17, 0.36	2.67e-07
DUXAP8	MAP7D3	5.24	368	0.26	0.17, 0.36	2.76e-07
DUXAP8	LCAT	-5.23	368	-0.26	-0.36, -0.17	2.79e-07
DUXAP8	SSR3	5.23	368	0.26	0.17, 0.36	2.81e-07
DUXAP8	GNB1	5.21	368	0.26	0.16, 0.35	3.17e-07
DUXAP8	SLC44A5	5.2	368	0.26	0.16, 0.35	3.24e-07
DUXAP8	ZNF730	5.2	368	0.26	0.16, 0.35	3.3e-07
DUXAP8	ZIC4	5.2	368	0.26	0.16, 0.35	3.37e-07
DUXAP8	RAB7A	5.19	368	0.26	0.16, 0.35	3.53e-07
DUXAP8	SNX7	5.19	368	0.26	0.16, 0.35	3.53e-07
DUXAP8	CSRNP3	5.19	368	0.26	0.16, 0.35	3.54e-07
DUXAP8	XIRP1	5.19	368	0.26	0.16, 0.35	3.54e-07
DUXAP8	ENO1	5.18	368	0.26	0.16, 0.35	3.71e-07
DUXAP8	DNAJC8	5.18	368	0.26	0.16, 0.35	3.74e-07
DUXAP8	CWC27	5.17	368	0.26	0.16, 0.35	3.86e-07
DUXAP8	DES	5.17	368	0.26	0.16, 0.35	3.87e-07
DUXAP8	PDE6A	5.15	368	0.26	0.16, 0.35	4.18e-07
DUXAP8	E2F6	5.15	368	0.26	0.16, 0.35	4.22e-07
DUXAP8	VGLL2	5.15	368	0.26	0.16, 0.35	4.34e-07
DUXAP8	AZI2	5.14	368	0.26	0.16, 0.35	4.46e-07
DUXAP8	CDCA2	5.14	368	0.26	0.16, 0.35	4.48e-07
DUXAP8	ZNF98	5.13	368	0.26	0.16, 0.35	4.72e-07
DUXAP8	CENPK	5.13	368	0.26	0.16, 0.35	4.8e-07
DUXAP8	TPX2	5.12	368	0.26	0.16, 0.35	4.83e-07
DUXAP8	ZIC1	5.11	368	0.26	0.16, 0.35	5.1e-07
DUXAP8	CENPE	5.11	368	0.26	0.16, 0.35	5.31e-07
DUXAP8	WDHD1	5.1	368	0.26	0.16, 0.35	5.56e-07
DUXAP8	CAPZB	5.09	368	0.26	0.16, 0.35	5.69e-07
DUXAP8	CFL1	5.09	368	0.26	0.16, 0.35	5.81e-07
DUXAP8	ZNF468	5.08	368	0.26	0.16, 0.35	6.1e-07
DUXAP8	KRT79	5.07	368	0.26	0.16, 0.35	6.32e-07
DUXAP8	DCAF8L2	5.07	368	0.26	0.16, 0.35	6.33e-07
DUXAP8	COPB2	5.07	368	0.26	0.16, 0.35	6.38e-07
DUXAP8	SYNPO2L	5.07	368	0.26	0.16, 0.35	6.42e-07
DUXAP8	UTP20	5.06	368	0.26	0.16, 0.35	6.52e-07
DUXAP8	SENP1	5.06	368	0.25	0.16, 0.35	6.71e-07
DUXAP8	RIMS1	5.05	368	0.25	0.16, 0.35	6.88e-07
DUXAP8	AARD	5.05	368	0.25	0.16, 0.35	6.89e-07
DUXAP8	MTMR2	5.05	368	0.25	0.16, 0.35	6.97e-07
DUXAP8	PFKFB4	5.04	368	0.25	0.16, 0.35	7.25e-07
DUXAP8	PLTP	5.04	368	0.25	0.16, 0.35	7.32e-07
DUXAP8	CCDC88A	5.03	368	0.25	0.16, 0.35	7.52e-07
DUXAP8	HS3ST3A1	5.03	368	0.25	0.16, 0.35	7.67e-07
DUXAP8	OTUD3	5.03	368	0.25	0.16, 0.35	7.73e-07
DUXAP8	CCIN	5.03	368	0.25	0.16, 0.35	7.78e-07
DUXAP8	BDNF	5.03	368	0.25	0.16, 0.35	7.82e-07
DUXAP8	FUBP1	5.03	368	0.25	0.16, 0.35	7.82e-07
DUXAP8	PLAUR	5.02	368	0.25	0.16, 0.35	7.97e-07
DUXAP8	GCA	5.02	368	0.25	0.16, 0.35	8.07e-07
DUXAP8	PSMD2	5.02	368	0.25	0.16, 0.35	8.18e-07
DUXAP8	ANGPT1	5.01	368	0.25	0.15, 0.35	8.27e-07
DUXAP8	ZNF816	5.01	368	0.25	0.15, 0.35	8.35e-07
DUXAP8	DHX37	5.01	368	0.25	0.15, 0.35	8.61e-07
DUXAP8	C12orf56	5	368	0.25	0.15, 0.35	8.73e-07
DUXAP8	ZNF43	5	368	0.25	0.15, 0.35	8.81e-07
DUXAP8	ZNF99	5	368	0.25	0.15, 0.35	8.82e-07
DUXAP8	NLGN4X	5	368	0.25	0.15, 0.35	8.82e-07
DUXAP8	NCAPG	5	368	0.25	0.15, 0.35	8.91e-07
DUXAP8	CALB2	5	368	0.25	0.15, 0.35	9e-07
DUXAP8	SGO1	4.99	368	0.25	0.15, 0.34	9.28e-07
DUXAP8	VPS11	4.99	368	0.25	0.15, 0.34	9.41e-07
DUXAP8	ROS1	4.99	368	0.25	0.15, 0.34	9.42e-07
DUXAP8	GLIS1	4.98	368	0.25	0.15, 0.34	1e-06
DUXAP8	FAM72B	4.96	368	0.25	0.15, 0.34	1.06e-06
DUXAP8	CLSPN	4.96	368	0.25	0.15, 0.34	1.09e-06
DUXAP8	ARMC9	4.96	368	0.25	0.15, 0.34	1.09e-06
DUXAP8	GNPDA2	4.95	368	0.25	0.15, 0.34	1.11e-06
DUXAP8	AATF	4.95	368	0.25	0.15, 0.34	1.13e-06
DUXAP8	GDF6	4.95	368	0.25	0.15, 0.34	1.15e-06
DUXAP8	KIF2A	4.95	368	0.25	0.15, 0.34	1.15e-06
DUXAP8	ATAD5	4.95	368	0.25	0.15, 0.34	1.16e-06
DUXAP8	ENAH	4.94	368	0.25	0.15, 0.34	1.16e-06
DUXAP8	LRIF1	4.94	368	0.25	0.15, 0.34	1.18e-06
DUXAP8	PCDHB16	4.92	368	0.25	0.15, 0.34	1.28e-06
DUXAP8	ZNF611	4.92	368	0.25	0.15, 0.34	1.29e-06
DUXAP8	CKAP2L	4.92	368	0.25	0.15, 0.34	1.31e-06
DUXAP8	ZNF738	4.92	368	0.25	0.15, 0.34	1.32e-06
DUXAP8	SPDL1	4.92	368	0.25	0.15, 0.34	1.34e-06
DUXAP8	SSX1	4.92	368	0.25	0.15, 0.34	1.34e-06
DUXAP8	TBC1D24	-4.91	368	-0.25	-0.34, -0.15	1.35e-06
DUXAP8	P3H1	4.91	368	0.25	0.15, 0.34	1.37e-06
DUXAP8	MARS	4.91	368	0.25	0.15, 0.34	1.4e-06
DUXAP8	TRIP13	4.9	368	0.25	0.15, 0.34	1.44e-06
DUXAP8	DDX10	4.9	368	0.25	0.15, 0.34	1.45e-06
DUXAP8	BRCA2	4.9	368	0.25	0.15, 0.34	1.47e-06
DUXAP8	RHOA	4.89	368	0.25	0.15, 0.34	1.49e-06
DUXAP8	PLA2G5	-4.89	368	-0.25	-0.34, -0.15	1.52e-06
DUXAP8	CETN1	4.89	368	0.25	0.15, 0.34	1.53e-06
DUXAP8	ZNF85	4.88	368	0.25	0.15, 0.34	1.62e-06
DUXAP8	NME7	4.87	368	0.25	0.15, 0.34	1.63e-06
DUXAP8	TRIM37	4.87	368	0.25	0.15, 0.34	1.64e-06
DUXAP8	SH2D5	4.87	368	0.25	0.15, 0.34	1.64e-06
DUXAP8	DNMBP	-4.87	368	-0.25	-0.34, -0.15	1.65e-06
DUXAP8	SMOC1	-4.87	368	-0.25	-0.34, -0.15	1.67e-06
DUXAP8	COPA	4.85	368	0.25	0.15, 0.34	1.79e-06
DUXAP8	PBLD	-4.85	368	-0.25	-0.34, -0.15	1.83e-06
DUXAP8	CAP1	4.85	368	0.25	0.15, 0.34	1.84e-06
DUXAP8	NDN	4.85	368	0.25	0.15, 0.34	1.84e-06
DUXAP8	RPH3AL	-4.85	368	-0.24	-0.34, -0.15	1.85e-06
DUXAP8	MAPKAPK5	4.84	368	0.24	0.15, 0.34	1.87e-06
DUXAP8	CALU	4.84	368	0.24	0.15, 0.34	1.89e-06
DUXAP8	RAMP3	-4.84	368	-0.24	-0.34, -0.15	1.9e-06
DUXAP8	KRT34	4.84	368	0.24	0.15, 0.34	1.95e-06
DUXAP8	ACADVL	-4.83	368	-0.24	-0.34, -0.15	1.97e-06
DUXAP8	RNF26	4.83	368	0.24	0.15, 0.34	1.98e-06
DUXAP8	ACTR3	4.83	368	0.24	0.15, 0.34	1.99e-06
DUXAP8	GTF3C3	4.83	368	0.24	0.15, 0.34	2e-06
DUXAP8	CHIC1	4.83	368	0.24	0.15, 0.34	2.02e-06
DUXAP8	IQCB1	4.82	368	0.24	0.15, 0.34	2.06e-06
DUXAP8	CORO1C	4.82	368	0.24	0.15, 0.34	2.08e-06
DUXAP8	TMEM9B	-4.82	368	-0.24	-0.34, -0.15	2.09e-06
DUXAP8	ZNHIT6	4.82	368	0.24	0.15, 0.34	2.1e-06
DUXAP8	FAM217B	4.81	368	0.24	0.14, 0.34	2.18e-06
DUXAP8	HIVEP3	4.81	368	0.24	0.14, 0.34	2.19e-06
DUXAP8	PPHLN1	4.81	368	0.24	0.14, 0.34	2.25e-06
DUXAP8	ZNF114	4.8	368	0.24	0.14, 0.34	2.26e-06
DUXAP8	RAN	4.8	368	0.24	0.14, 0.34	2.29e-06
DUXAP8	KRTAP20-4	4.8	368	0.24	0.14, 0.34	2.3e-06
DUXAP8	DPH2	4.8	368	0.24	0.14, 0.34	2.3e-06
DUXAP8	CCDC163	4.8	368	0.24	0.14, 0.34	2.32e-06
DUXAP8	SPATS2	4.79	368	0.24	0.14, 0.34	2.44e-06
DUXAP8	AP3D1	4.79	368	0.24	0.14, 0.34	2.44e-06
DUXAP8	AUNIP	4.78	368	0.24	0.14, 0.34	2.53e-06
DUXAP8	MAD2L1	4.77	368	0.24	0.14, 0.33	2.69e-06
DUXAP8	PLA2G12B	-4.77	368	-0.24	-0.33, -0.14	2.7e-06
DUXAP8	FTCD	-4.76	368	-0.24	-0.33, -0.14	2.75e-06
DUXAP8	HLTF	4.76	368	0.24	0.14, 0.33	2.8e-06
DUXAP8	FMN1	4.76	368	0.24	0.14, 0.33	2.82e-06
DUXAP8	PCNP	4.76	368	0.24	0.14, 0.33	2.82e-06
DUXAP8	LNP1	4.75	368	0.24	0.14, 0.33	2.91e-06
DUXAP8	FAM72A	4.75	368	0.24	0.14, 0.33	2.92e-06
DUXAP8	SLC7A6OS	4.75	368	0.24	0.14, 0.33	2.92e-06
DUXAP8	HPN	-4.74	368	-0.24	-0.33, -0.14	3e-06
DUXAP8	YY2	4.74	368	0.24	0.14, 0.33	3.01e-06
DUXAP8	FSTL5	4.74	368	0.24	0.14, 0.33	3.05e-06
DUXAP8	TCOF1	4.74	368	0.24	0.14, 0.33	3.05e-06
DUXAP8	FAM83D	4.74	368	0.24	0.14, 0.33	3.11e-06
DUXAP8	SLC2A13	4.74	368	0.24	0.14, 0.33	3.13e-06
DUXAP8	KIF15	4.73	368	0.24	0.14, 0.33	3.21e-06
DUXAP8	GPR156	4.72	368	0.24	0.14, 0.33	3.31e-06
DUXAP8	MED8	4.72	368	0.24	0.14, 0.33	3.31e-06
DUXAP8	E2F4	4.72	368	0.24	0.14, 0.33	3.36e-06
DUXAP8	SRGAP2	4.72	368	0.24	0.14, 0.33	3.43e-06
DUXAP8	RPAP3	4.71	368	0.24	0.14, 0.33	3.49e-06
DUXAP8	TMEM144	4.71	368	0.24	0.14, 0.33	3.53e-06
DUXAP8	NUF2	4.71	368	0.24	0.14, 0.33	3.53e-06
DUXAP8	SHQ1	4.7	368	0.24	0.14, 0.33	3.65e-06
DUXAP8	SMARCD1	4.7	368	0.24	0.14, 0.33	3.69e-06
DUXAP8	CSMD1	4.7	368	0.24	0.14, 0.33	3.72e-06
DUXAP8	RBMXL1	4.7	368	0.24	0.14, 0.33	3.74e-06
DUXAP8	ZNF426	4.69	368	0.24	0.14, 0.33	3.77e-06
DUXAP8	POTEF	4.69	368	0.24	0.14, 0.33	3.77e-06
DUXAP8	NRDC	4.69	368	0.24	0.14, 0.33	3.83e-06
DUXAP8	CDC42	4.69	368	0.24	0.14, 0.33	3.86e-06
DUXAP8	HOXB9	4.69	368	0.24	0.14, 0.33	3.87e-06
DUXAP8	NKIRAS2	4.68	368	0.24	0.14, 0.33	4.02e-06
DUXAP8	ANLN	4.68	368	0.24	0.14, 0.33	4.03e-06
DUXAP8	GNS	4.68	368	0.24	0.14, 0.33	4.09e-06
DUXAP8	PLK4	4.68	368	0.24	0.14, 0.33	4.11e-06
DUXAP8	NEK2	4.68	368	0.24	0.14, 0.33	4.11e-06
DUXAP8	HP1BP3	4.67	368	0.24	0.14, 0.33	4.13e-06
DUXAP8	FANCD2	4.67	368	0.24	0.14, 0.33	4.13e-06
DUXAP8	ARHGAP11A	4.66	368	0.24	0.14, 0.33	4.34e-06
DUXAP8	RNF220	4.66	368	0.24	0.14, 0.33	4.43e-06
DUXAP8	GSDMC	4.66	368	0.24	0.14, 0.33	4.48e-06
DUXAP8	ZNF716	4.66	368	0.24	0.14, 0.33	4.49e-06
DUXAP8	GALNT14	4.65	368	0.24	0.14, 0.33	4.55e-06
DUXAP8	CLIP4	4.65	368	0.24	0.14, 0.33	4.66e-06
DUXAP8	SPAG5	4.65	368	0.24	0.14, 0.33	4.7e-06
DUXAP8	BCL10	4.64	368	0.24	0.14, 0.33	4.81e-06
DUXAP8	PTPRN	4.64	368	0.24	0.14, 0.33	4.89e-06
DUXAP8	TMEM175	-4.64	368	-0.23	-0.33, -0.14	4.9e-06
DUXAP8	CD163L1	4.64	368	0.23	0.14, 0.33	4.93e-06
DUXAP8	ZFP64	4.64	368	0.23	0.14, 0.33	4.94e-06
DUXAP8	CD70	4.64	368	0.23	0.14, 0.33	4.94e-06
DUXAP8	KY	4.63	368	0.23	0.14, 0.33	5.05e-06
DUXAP8	ATP6V1E2	4.63	368	0.23	0.14, 0.33	5.06e-06
DUXAP8	ZNF595	4.63	368	0.23	0.14, 0.33	5.18e-06
DUXAP8	VCX	4.62	368	0.23	0.14, 0.33	5.22e-06
DUXAP8	SCAF4	-4.61	368	-0.23	-0.33, -0.14	5.49e-06
DUXAP8	ZBTB17	4.61	368	0.23	0.14, 0.33	5.5e-06
DUXAP8	CCDC144NL	4.61	368	0.23	0.13, 0.33	5.59e-06
DUXAP8	CEP97	4.61	368	0.23	0.13, 0.33	5.66e-06
DUXAP8	PJA1	4.61	368	0.23	0.13, 0.33	5.67e-06
DUXAP8	SMYD3	4.61	368	0.23	0.13, 0.33	5.68e-06
DUXAP8	ZNF728	4.6	368	0.23	0.13, 0.33	5.71e-06
DUXAP8	FCGR3A	4.6	368	0.23	0.13, 0.33	5.93e-06
DUXAP8	BORA	4.59	368	0.23	0.13, 0.33	6.01e-06
DUXAP8	ARMCX1	4.59	368	0.23	0.13, 0.33	6.05e-06
DUXAP8	GLOD4	-4.59	368	-0.23	-0.33, -0.13	6.13e-06
DUXAP8	PPAT	4.58	368	0.23	0.13, 0.33	6.38e-06
DUXAP8	ACADS	-4.58	368	-0.23	-0.33, -0.13	6.48e-06
DUXAP8	TRMT6	4.58	368	0.23	0.13, 0.33	6.5e-06
DUXAP8	PSMD11	4.57	368	0.23	0.13, 0.33	6.52e-06
DUXAP8	RIOX2	4.57	368	0.23	0.13, 0.33	6.53e-06
DUXAP8	FANCB	4.57	368	0.23	0.13, 0.33	6.55e-06
DUXAP8	SLC25A28	-4.57	368	-0.23	-0.33, -0.13	6.56e-06
DUXAP8	SHH	-4.57	368	-0.23	-0.33, -0.13	6.61e-06
DUXAP8	UPF3B	4.57	368	0.23	0.13, 0.33	6.63e-06
DUXAP8	CKAP2	4.57	368	0.23	0.13, 0.33	6.64e-06
DUXAP8	SEC61A1	4.57	368	0.23	0.13, 0.33	6.65e-06
DUXAP8	HGS	4.56	368	0.23	0.13, 0.33	6.83e-06
DUXAP8	BMI1	4.56	368	0.23	0.13, 0.33	6.89e-06
DUXAP8	PIANP	4.56	368	0.23	0.13, 0.33	7.02e-06
DUXAP8	CLTC	4.56	368	0.23	0.13, 0.33	7.12e-06
DUXAP8	YIF1B	4.55	368	0.23	0.13, 0.33	7.14e-06
DUXAP8	SACS	4.55	368	0.23	0.13, 0.33	7.16e-06
DUXAP8	EME1	4.55	368	0.23	0.13, 0.33	7.21e-06
DUXAP8	DNAJC10	4.55	368	0.23	0.13, 0.33	7.32e-06
DUXAP8	PLK1	4.55	368	0.23	0.13, 0.33	7.33e-06
DUXAP8	CDK4	4.54	368	0.23	0.13, 0.32	7.51e-06
DUXAP8	LMNB1	4.54	368	0.23	0.13, 0.32	7.57e-06
DUXAP8	PSMD14	4.54	368	0.23	0.13, 0.32	7.6e-06
DUXAP8	PDE2A	-4.54	368	-0.23	-0.32, -0.13	7.63e-06
DUXAP8	CGB7	4.54	368	0.23	0.13, 0.32	7.73e-06
DUXAP8	NBPF4	4.54	368	0.23	0.13, 0.32	7.76e-06
DUXAP8	PIGP	-4.54	368	-0.23	-0.32, -0.13	7.79e-06
DUXAP8	ERV3-1	4.53	368	0.23	0.13, 0.32	7.83e-06
DUXAP8	CASP5	4.53	368	0.23	0.13, 0.32	7.96e-06
DUXAP8	CDC45	4.53	368	0.23	0.13, 0.32	8.04e-06
DUXAP8	TRAM1L1	4.53	368	0.23	0.13, 0.32	8.06e-06
DUXAP8	ZIC2	4.53	368	0.23	0.13, 0.32	8.07e-06
DUXAP8	TAPT1	-4.53	368	-0.23	-0.32, -0.13	8.12e-06
DUXAP8	BCAT1	4.52	368	0.23	0.13, 0.32	8.33e-06
DUXAP8	WDR12	4.52	368	0.23	0.13, 0.32	8.4e-06
DUXAP8	CCDC3	-4.52	368	-0.23	-0.32, -0.13	8.43e-06
DUXAP8	TTK	4.52	368	0.23	0.13, 0.32	8.52e-06
DUXAP8	PRMT5	4.51	368	0.23	0.13, 0.32	8.57e-06
DUXAP8	LINC00998	4.51	368	0.23	0.13, 0.32	8.64e-06
DUXAP8	FZD2	4.51	368	0.23	0.13, 0.32	8.65e-06
DUXAP8	COMMD2	4.51	368	0.23	0.13, 0.32	8.8e-06
DUXAP8	TMSB4X	4.51	368	0.23	0.13, 0.32	8.87e-06
DUXAP8	QSER1	4.51	368	0.23	0.13, 0.32	8.91e-06
DUXAP8	PDZD11	4.5	368	0.23	0.13, 0.32	9.17e-06
DUXAP8	ECHS1	-4.5	368	-0.23	-0.32, -0.13	9.24e-06
DUXAP8	RFPL4B	4.5	368	0.23	0.13, 0.32	9.29e-06
DUXAP8	COQ4	-4.5	368	-0.23	-0.32, -0.13	9.29e-06
DUXAP8	AGBL5	4.5	368	0.23	0.13, 0.32	9.32e-06
DUXAP8	TAF1B	4.49	368	0.23	0.13, 0.32	9.39e-06
DUXAP8	FAF1	4.49	368	0.23	0.13, 0.32	9.4e-06
DUXAP8	GPR85	4.49	368	0.23	0.13, 0.32	9.52e-06
DUXAP8	INCENP	4.48	368	0.23	0.13, 0.32	9.84e-06
DUXAP8	LDB3	-4.48	368	-0.23	-0.32, -0.13	9.94e-06
DUXAP8	NEK7	4.48	368	0.23	0.13, 0.32	9.95e-06
DUXAP8	ESCO2	4.48	368	0.23	0.13, 0.32	1.02e-05
DUXAP8	SMC2	4.47	368	0.23	0.13, 0.32	1.05e-05
DUXAP8	ASGR1	-4.47	368	-0.23	-0.32, -0.13	1.05e-05
DUXAP8	LMNB2	4.47	368	0.23	0.13, 0.32	1.06e-05
DUXAP8	PPT1	4.46	368	0.23	0.13, 0.32	1.07e-05
DUXAP8	SMAP1	4.46	368	0.23	0.13, 0.32	1.08e-05
DUXAP8	CC2D1B	4.46	368	0.23	0.13, 0.32	1.08e-05
DUXAP8	ABHD14B	-4.46	368	-0.23	-0.32, -0.13	1.09e-05
DUXAP8	SYT1	4.46	368	0.23	0.13, 0.32	1.09e-05
DUXAP8	BORCS7	-4.46	368	-0.23	-0.32, -0.13	1.1e-05
DUXAP8	SFPQ	4.45	368	0.23	0.13, 0.32	1.12e-05
DUXAP8	SRGAP2C	4.44	368	0.23	0.13, 0.32	1.17e-05
DUXAP8	PAPSS1	4.44	368	0.23	0.13, 0.32	1.17e-05
DUXAP8	DNASE1L3	-4.44	368	-0.23	-0.32, -0.13	1.17e-05
DUXAP8	USP32	4.44	368	0.23	0.13, 0.32	1.17e-05
DUXAP8	NUP62	4.44	368	0.23	0.13, 0.32	1.18e-05
DUXAP8	MED11	-4.44	368	-0.23	-0.32, -0.13	1.2e-05
DUXAP8	AGFG1	4.44	368	0.23	0.13, 0.32	1.2e-05
DUXAP8	MAGEE1	4.43	368	0.23	0.13, 0.32	1.22e-05
DUXAP8	FXYD6	-4.43	368	-0.23	-0.32, -0.13	1.22e-05
DUXAP8	HGFAC	-4.43	368	-0.23	-0.32, -0.13	1.23e-05
DUXAP8	TYW3	4.43	368	0.23	0.13, 0.32	1.23e-05
DUXAP8	NGFR	-4.43	368	-0.23	-0.32, -0.13	1.24e-05
DUXAP8	KNSTRN	4.43	368	0.23	0.13, 0.32	1.24e-05
DUXAP8	TRIM62	4.43	368	0.23	0.13, 0.32	1.24e-05
DUXAP8	NASP	4.42	368	0.22	0.13, 0.32	1.3e-05
DUXAP8	SULT1C4	4.42	368	0.22	0.13, 0.32	1.3e-05
DUXAP8	ALDOC	4.42	368	0.22	0.13, 0.32	1.3e-05
DUXAP8	MZT1	4.41	368	0.22	0.13, 0.32	1.33e-05
DUXAP8	CIT	4.41	368	0.22	0.13, 0.32	1.33e-05
DUXAP8	NDE1	4.41	368	0.22	0.12, 0.32	1.37e-05
DUXAP8	XRCC2	4.41	368	0.22	0.12, 0.32	1.37e-05
DUXAP8	GTF2H3	4.41	368	0.22	0.12, 0.32	1.38e-05
DUXAP8	H2AFZ	4.41	368	0.22	0.12, 0.32	1.39e-05
DUXAP8	VCP	4.4	368	0.22	0.12, 0.32	1.39e-05
DUXAP8	TTC19	-4.4	368	-0.22	-0.32, -0.12	1.4e-05
DUXAP8	VPS35	4.4	368	0.22	0.12, 0.32	1.4e-05
DUXAP8	BBS12	4.4	368	0.22	0.12, 0.32	1.44e-05
DUXAP8	LIMS1	4.4	368	0.22	0.12, 0.32	1.44e-05
DUXAP8	ANKEF1	4.39	368	0.22	0.12, 0.32	1.45e-05
DUXAP8	GPSM2	4.39	368	0.22	0.12, 0.32	1.47e-05
DUXAP8	PKM	4.39	368	0.22	0.12, 0.32	1.48e-05
DUXAP8	EIF2B1	4.39	368	0.22	0.12, 0.32	1.51e-05
DUXAP8	LRRIQ1	4.38	368	0.22	0.12, 0.32	1.52e-05
DUXAP8	SHKBP1	4.38	368	0.22	0.12, 0.32	1.53e-05
DUXAP8	KIF3C	4.38	368	0.22	0.12, 0.32	1.53e-05
DUXAP8	ZNF215	4.38	368	0.22	0.12, 0.32	1.54e-05
DUXAP8	ZMYM1	4.38	368	0.22	0.12, 0.32	1.54e-05
DUXAP8	TOP2A	4.38	368	0.22	0.12, 0.32	1.54e-05
DUXAP8	KHDC1	4.38	368	0.22	0.12, 0.32	1.54e-05
DUXAP8	MAP3K7	4.38	368	0.22	0.12, 0.32	1.57e-05
DUXAP8	FBXL7	4.38	368	0.22	0.12, 0.32	1.57e-05
DUXAP8	NCAPD2	4.38	368	0.22	0.12, 0.32	1.57e-05
DUXAP8	VAMP7	4.38	368	0.22	0.12, 0.32	1.57e-05
DUXAP8	METTL11B	4.37	368	0.22	0.12, 0.32	1.6e-05
DUXAP8	KRT27	-4.37	368	-0.22	-0.32, -0.12	1.63e-05
DUXAP8	HSPA13	4.36	368	0.22	0.12, 0.32	1.68e-05
DUXAP8	C11orf49	4.36	368	0.22	0.12, 0.32	1.7e-05
DUXAP8	CKAP5	4.36	368	0.22	0.12, 0.32	1.71e-05
DUXAP8	ZNF117	4.36	368	0.22	0.12, 0.32	1.72e-05
DUXAP8	ADCY4	-4.35	368	-0.22	-0.32, -0.12	1.74e-05
DUXAP8	M6PR	4.35	368	0.22	0.12, 0.32	1.78e-05
DUXAP8	HEATR6	4.34	368	0.22	0.12, 0.32	1.81e-05
DUXAP8	C5orf58	4.34	368	0.22	0.12, 0.32	1.82e-05
DUXAP8	PROSER1	4.34	368	0.22	0.12, 0.32	1.82e-05
DUXAP8	CSAD	-4.34	368	-0.22	-0.32, -0.12	1.82e-05
DUXAP8	TOPBP1	4.34	368	0.22	0.12, 0.32	1.82e-05
DUXAP8	TUSC3	4.34	368	0.22	0.12, 0.32	1.82e-05
DUXAP8	MYO5A	4.34	368	0.22	0.12, 0.32	1.83e-05
DUXAP8	SRL	-4.34	368	-0.22	-0.32, -0.12	1.83e-05
DUXAP8	SPIN4	4.34	368	0.22	0.12, 0.32	1.85e-05
DUXAP8	PTP4A2	4.34	368	0.22	0.12, 0.32	1.86e-05
DUXAP8	XPR1	4.34	368	0.22	0.12, 0.32	1.88e-05
DUXAP8	NUDT11	4.34	368	0.22	0.12, 0.32	1.88e-05
DUXAP8	CYP2C8	-4.33	368	-0.22	-0.32, -0.12	1.9e-05
DUXAP8	RGCC	-4.33	368	-0.22	-0.32, -0.12	1.9e-05
DUXAP8	KDM4A	4.33	368	0.22	0.12, 0.32	1.91e-05
DUXAP8	KPNA2	4.33	368	0.22	0.12, 0.32	1.92e-05
DUXAP8	ASPM	4.33	368	0.22	0.12, 0.32	1.93e-05
DUXAP8	MYO9B	4.33	368	0.22	0.12, 0.31	1.96e-05
DUXAP8	ZNF726	4.32	368	0.22	0.12, 0.31	1.97e-05
DUXAP8	CLLU1OS	4.32	368	0.22	0.12, 0.31	1.98e-05
DUXAP8	NDUFAF1	-4.32	368	-0.22	-0.31, -0.12	2.05e-05
DUXAP8	HYOU1	4.31	368	0.22	0.12, 0.31	2.09e-05
DUXAP8	ZWILCH	4.31	368	0.22	0.12, 0.31	2.1e-05
DUXAP8	DDX18	4.31	368	0.22	0.12, 0.31	2.12e-05
DUXAP8	POLD1	4.31	368	0.22	0.12, 0.31	2.12e-05
DUXAP8	TXLNA	4.3	368	0.22	0.12, 0.31	2.15e-05
DUXAP8	SERPINA6	-4.3	368	-0.22	-0.31, -0.12	2.15e-05
DUXAP8	CYP27C1	4.3	368	0.22	0.12, 0.31	2.15e-05
DUXAP8	BHLHB9	4.3	368	0.22	0.12, 0.31	2.16e-05
DUXAP8	MYO18B	4.3	368	0.22	0.12, 0.31	2.17e-05
DUXAP8	GLMN	4.3	368	0.22	0.12, 0.31	2.18e-05
DUXAP8	SMC4	4.3	368	0.22	0.12, 0.31	2.19e-05
DUXAP8	ANO10	4.3	368	0.22	0.12, 0.31	2.19e-05
DUXAP8	CENPU	4.3	368	0.22	0.12, 0.31	2.21e-05
DUXAP8	FAM178B	4.3	368	0.22	0.12, 0.31	2.21e-05
DUXAP8	FOXD1	4.3	368	0.22	0.12, 0.31	2.22e-05
DUXAP8	C4orf46	4.3	368	0.22	0.12, 0.31	2.23e-05
DUXAP8	FOXN2	4.3	368	0.22	0.12, 0.31	2.24e-05
DUXAP8	IARS	4.29	368	0.22	0.12, 0.31	2.25e-05
DUXAP8	WDR77	4.29	368	0.22	0.12, 0.31	2.26e-05
DUXAP8	ENO2	4.29	368	0.22	0.12, 0.31	2.26e-05
DUXAP8	MAPRE1	4.29	368	0.22	0.12, 0.31	2.27e-05
DUXAP8	ALMS1	4.29	368	0.22	0.12, 0.31	2.3e-05
DUXAP8	RBBP4	4.29	368	0.22	0.12, 0.31	2.34e-05
DUXAP8	APH1B	4.28	368	0.22	0.12, 0.31	2.35e-05
DUXAP8	MCM10	4.28	368	0.22	0.12, 0.31	2.42e-05
DUXAP8	RNASE4	-4.28	368	-0.22	-0.31, -0.12	2.44e-05
DUXAP8	FBXO30	4.27	368	0.22	0.12, 0.31	2.46e-05
DUXAP8	ZBTB12	4.27	368	0.22	0.12, 0.31	2.49e-05
DUXAP8	PPP1CC	4.27	368	0.22	0.12, 0.31	2.49e-05
DUXAP8	RPN1	4.27	368	0.22	0.12, 0.31	2.5e-05
DUXAP8	RUVBL1	4.27	368	0.22	0.12, 0.31	2.53e-05
DUXAP8	FAAP24	4.27	368	0.22	0.12, 0.31	2.53e-05
DUXAP8	LRRC59	4.27	368	0.22	0.12, 0.31	2.54e-05
DUXAP8	TICRR	4.26	368	0.22	0.12, 0.31	2.55e-05
DUXAP8	NARS	4.26	368	0.22	0.12, 0.31	2.55e-05
DUXAP8	LGALS1	4.26	368	0.22	0.12, 0.31	2.58e-05
DUXAP8	DVL3	4.26	368	0.22	0.12, 0.31	2.64e-05
DUXAP8	GOT2	-4.26	368	-0.22	-0.31, -0.12	2.64e-05
DUXAP8	CFAP46	-4.26	368	-0.22	-0.31, -0.12	2.65e-05
DUXAP8	UTP6	4.25	368	0.22	0.12, 0.31	2.67e-05
DUXAP8	CDC7	4.25	368	0.22	0.12, 0.31	2.69e-05
DUXAP8	GCLM	4.25	368	0.22	0.12, 0.31	2.71e-05
DUXAP8	ARL13B	4.25	368	0.22	0.12, 0.31	2.72e-05
DUXAP8	FCGR1A	4.25	368	0.22	0.12, 0.31	2.72e-05
DUXAP8	SERPINF2	-4.25	368	-0.22	-0.31, -0.12	2.76e-05
DUXAP8	HIF1A	4.25	368	0.22	0.12, 0.31	2.76e-05
DUXAP8	VSIG4	4.25	368	0.22	0.12, 0.31	2.77e-05
DUXAP8	FCGR1B	4.24	368	0.22	0.12, 0.31	2.78e-05
DUXAP8	DNAJC13	4.24	368	0.22	0.12, 0.31	2.8e-05
DUXAP8	SPP1	4.24	368	0.22	0.12, 0.31	2.8e-05
DUXAP8	CUL4B	4.24	368	0.22	0.12, 0.31	2.8e-05
DUXAP8	GLTPD2	-4.24	368	-0.22	-0.31, -0.12	2.83e-05
DUXAP8	ADGRF4	4.24	368	0.22	0.12, 0.31	2.84e-05
DUXAP8	MAGEB6	4.24	368	0.22	0.12, 0.31	2.84e-05
DUXAP8	GRPEL1	-4.24	368	-0.22	-0.31, -0.12	2.86e-05
DUXAP8	MYT1L	4.24	368	0.22	0.12, 0.31	2.86e-05
DUXAP8	TUBA3C	4.24	368	0.22	0.12, 0.31	2.89e-05
DUXAP8	GRIA2	4.23	368	0.22	0.12, 0.31	2.92e-05
DUXAP8	SNRNP200	4.23	368	0.22	0.12, 0.31	2.92e-05
DUXAP8	RPN2	4.23	368	0.22	0.12, 0.31	2.98e-05
DUXAP8	ZNF300	4.23	368	0.22	0.12, 0.31	2.99e-05
DUXAP8	CENPO	4.23	368	0.22	0.12, 0.31	2.99e-05
DUXAP8	PCLO	4.23	368	0.22	0.12, 0.31	2.99e-05
DUXAP8	TMPRSS2	-4.22	368	-0.21	-0.31, -0.12	3.07e-05
DUXAP8	MYCT1	-4.22	368	-0.21	-0.31, -0.12	3.09e-05
DUXAP8	TTC26	4.22	368	0.21	0.12, 0.31	3.09e-05
DUXAP8	ZNF670	4.22	368	0.21	0.12, 0.31	3.09e-05
DUXAP8	SLC9A6	4.22	368	0.21	0.12, 0.31	3.12e-05
DUXAP8	SYT16	4.22	368	0.21	0.12, 0.31	3.12e-05
DUXAP8	SLC35F4	4.22	368	0.21	0.12, 0.31	3.13e-05
DUXAP8	MELK	4.22	368	0.21	0.12, 0.31	3.14e-05
DUXAP8	FOSL1	4.21	368	0.21	0.11, 0.31	3.23e-05
DUXAP8	PAX6	4.21	368	0.21	0.11, 0.31	3.24e-05
DUXAP8	KIF20A	4.21	368	0.21	0.11, 0.31	3.26e-05
DUXAP8	DHX30	4.2	368	0.21	0.11, 0.31	3.3e-05
DUXAP8	C15orf41	4.2	368	0.21	0.11, 0.31	3.3e-05
DUXAP8	ACTL6A	4.2	368	0.21	0.11, 0.31	3.31e-05
DUXAP8	SASS6	4.2	368	0.21	0.11, 0.31	3.31e-05
DUXAP8	ZNF534	4.2	368	0.21	0.11, 0.31	3.33e-05
DUXAP8	MAST2	4.2	368	0.21	0.11, 0.31	3.35e-05
DUXAP8	NUP37	4.2	368	0.21	0.11, 0.31	3.36e-05
DUXAP8	DHRSX	-4.2	368	-0.21	-0.31, -0.11	3.39e-05
DUXAP8	OCLM	4.2	368	0.21	0.11, 0.31	3.39e-05
DUXAP8	CENPF	4.2	368	0.21	0.11, 0.31	3.41e-05
DUXAP8	PLEKHM2	4.2	368	0.21	0.11, 0.31	3.42e-05
DUXAP8	ORC1	4.19	368	0.21	0.11, 0.31	3.44e-05
DUXAP8	CXCL16	-4.19	368	-0.21	-0.31, -0.11	3.45e-05
DUXAP8	C20orf27	4.19	368	0.21	0.11, 0.31	3.48e-05
DUXAP8	IRAK1BP1	4.19	368	0.21	0.11, 0.31	3.48e-05
DUXAP8	GTF3C2	4.19	368	0.21	0.11, 0.31	3.52e-05
DUXAP8	MCM2	4.19	368	0.21	0.11, 0.31	3.52e-05
DUXAP8	NRIP2	-4.19	368	-0.21	-0.31, -0.11	3.53e-05
DUXAP8	PRKAG1	4.19	368	0.21	0.11, 0.31	3.53e-05
DUXAP8	SPACA6	4.19	368	0.21	0.11, 0.31	3.55e-05
DUXAP8	STT3A	4.18	368	0.21	0.11, 0.31	3.58e-05
DUXAP8	ANKRD40	4.18	368	0.21	0.11, 0.31	3.67e-05
DUXAP8	OR8G5	4.18	368	0.21	0.11, 0.31	3.71e-05
DUXAP8	NEMP1	4.17	368	0.21	0.11, 0.31	3.75e-05
DUXAP8	YBX1	4.17	368	0.21	0.11, 0.31	3.75e-05
DUXAP8	NRP2	4.17	368	0.21	0.11, 0.31	3.79e-05
DUXAP8	ZNF239	4.17	368	0.21	0.11, 0.31	3.83e-05
DUXAP8	HAVCR2	4.17	368	0.21	0.11, 0.31	3.83e-05
DUXAP8	NYAP2	4.17	368	0.21	0.11, 0.31	3.84e-05
DUXAP8	MED24	4.17	368	0.21	0.11, 0.31	3.87e-05
DUXAP8	CHML	4.17	368	0.21	0.11, 0.31	3.87e-05
DUXAP8	SERBP1	4.16	368	0.21	0.11, 0.31	3.91e-05
DUXAP8	PRPF38A	4.16	368	0.21	0.11, 0.31	3.95e-05
DUXAP8	NPC1	4.16	368	0.21	0.11, 0.31	3.98e-05
DUXAP8	DFFA	4.16	368	0.21	0.11, 0.31	3.99e-05
DUXAP8	ZNF207	4.16	368	0.21	0.11, 0.31	4e-05
DUXAP8	SCMH1	4.16	368	0.21	0.11, 0.31	4.02e-05
DUXAP8	ZNF736	4.15	368	0.21	0.11, 0.31	4.09e-05
DUXAP8	GGA3	4.15	368	0.21	0.11, 0.31	4.12e-05
DUXAP8	RHOXF2	4.15	368	0.21	0.11, 0.31	4.15e-05
DUXAP8	SPRED1	4.15	368	0.21	0.11, 0.31	4.16e-05
DUXAP8	CHRNE	-4.15	368	-0.21	-0.31, -0.11	4.17e-05
DUXAP8	ZNF229	4.15	368	0.21	0.11, 0.31	4.18e-05
DUXAP8	VIM	4.15	368	0.21	0.11, 0.31	4.22e-05
DUXAP8	GNPDA1	4.14	368	0.21	0.11, 0.31	4.24e-05
DUXAP8	NEIL3	4.14	368	0.21	0.11, 0.31	4.25e-05
DUXAP8	AURKB	4.14	368	0.21	0.11, 0.31	4.26e-05
DUXAP8	CACNG8	4.14	368	0.21	0.11, 0.31	4.27e-05
DUXAP8	PRC1	4.14	368	0.21	0.11, 0.31	4.3e-05
DUXAP8	RGS9BP	4.14	368	0.21	0.11, 0.31	4.31e-05
DUXAP8	STX1B	-4.14	368	-0.21	-0.31, -0.11	4.33e-05
DUXAP8	ZP1	4.14	368	0.21	0.11, 0.31	4.37e-05
DUXAP8	NXT2	4.13	368	0.21	0.11, 0.31	4.4e-05
DUXAP8	RRM2	4.13	368	0.21	0.11, 0.31	4.42e-05
DUXAP8	GPR182	-4.13	368	-0.21	-0.31, -0.11	4.48e-05
DUXAP8	RAD51	4.13	368	0.21	0.11, 0.31	4.49e-05
DUXAP8	BRD9	4.13	368	0.21	0.11, 0.31	4.51e-05
DUXAP8	CLUH	-4.13	368	-0.21	-0.31, -0.11	4.51e-05
DUXAP8	ISL2	4.13	368	0.21	0.11, 0.31	4.52e-05
DUXAP8	TMPPE	4.13	368	0.21	0.11, 0.31	4.53e-05
DUXAP8	PIAS3	4.13	368	0.21	0.11, 0.31	4.53e-05
DUXAP8	CAD	4.13	368	0.21	0.11, 0.31	4.57e-05
DUXAP8	GINS1	4.13	368	0.21	0.11, 0.31	4.58e-05
DUXAP8	ZNF519	4.12	368	0.21	0.11, 0.31	4.61e-05
DUXAP8	VANGL1	4.12	368	0.21	0.11, 0.31	4.65e-05
DUXAP8	SUPT7L	4.12	368	0.21	0.11, 0.31	4.66e-05
DUXAP8	HTATSF1	4.12	368	0.21	0.11, 0.31	4.68e-05
DUXAP8	FKTN	4.12	368	0.21	0.11, 0.31	4.7e-05
DUXAP8	GANAB	4.12	368	0.21	0.11, 0.31	4.7e-05
DUXAP8	NUP188	4.12	368	0.21	0.11, 0.31	4.74e-05
DUXAP8	HFM1	4.12	368	0.21	0.11, 0.31	4.74e-05
DUXAP8	STMN1	4.12	368	0.21	0.11, 0.31	4.76e-05
DUXAP8	DTL	4.11	368	0.21	0.11, 0.31	4.84e-05
DUXAP8	UBA3	4.11	368	0.21	0.11, 0.3	4.86e-05
DUXAP8	DECR1	-4.11	368	-0.21	-0.3, -0.11	4.87e-05
DUXAP8	PRMT6	4.11	368	0.21	0.11, 0.3	4.91e-05
DUXAP8	RIT1	4.11	368	0.21	0.11, 0.3	4.93e-05
DUXAP8	AP5Z1	4.11	368	0.21	0.11, 0.3	4.94e-05
DUXAP8	GLB1L3	4.11	368	0.21	0.11, 0.3	4.95e-05
DUXAP8	ACTB	4.1	368	0.21	0.11, 0.3	5.02e-05
DUXAP8	GTSF1	4.1	368	0.21	0.11, 0.3	5.06e-05
DUXAP8	MSC	4.1	368	0.21	0.11, 0.3	5.11e-05
DUXAP8	UBE2S	4.1	368	0.21	0.11, 0.3	5.13e-05
DUXAP8	NUP93	4.1	368	0.21	0.11, 0.3	5.13e-05
DUXAP8	ADAMTS6	4.1	368	0.21	0.11, 0.3	5.16e-05
DUXAP8	TCTN2	4.1	368	0.21	0.11, 0.3	5.16e-05
DUXAP8	MGMT	-4.09	368	-0.21	-0.3, -0.11	5.22e-05
DUXAP8	KIAA0319	4.09	368	0.21	0.11, 0.3	5.22e-05
DUXAP8	NKAIN2	4.09	368	0.21	0.11, 0.3	5.23e-05
DUXAP8	PEAR1	-4.09	368	-0.21	-0.3, -0.11	5.28e-05
DUXAP8	CDK5R2	4.09	368	0.21	0.11, 0.3	5.32e-05
DUXAP8	RECQL	4.09	368	0.21	0.11, 0.3	5.32e-05
DUXAP8	RUNX2	4.09	368	0.21	0.11, 0.3	5.33e-05
DUXAP8	TMEM204	-4.09	368	-0.21	-0.3, -0.11	5.34e-05
DUXAP8	TXLNB	4.09	368	0.21	0.11, 0.3	5.34e-05
DUXAP8	CENPA	4.09	368	0.21	0.11, 0.3	5.39e-05
DUXAP8	NUP205	4.09	368	0.21	0.11, 0.3	5.4e-05
DUXAP8	EMP3	4.09	368	0.21	0.11, 0.3	5.4e-05
DUXAP8	DCLRE1B	4.08	368	0.21	0.11, 0.3	5.45e-05
DUXAP8	AGPAT4	4.08	368	0.21	0.11, 0.3	5.47e-05
DUXAP8	AMZ1	4.08	368	0.21	0.11, 0.3	5.47e-05
DUXAP8	GSG2	4.08	368	0.21	0.11, 0.3	5.47e-05
DUXAP8	XRN2	4.08	368	0.21	0.11, 0.3	5.48e-05
DUXAP8	MAP7D1	4.08	368	0.21	0.11, 0.3	5.58e-05
DUXAP8	MRPL3	4.08	368	0.21	0.11, 0.3	5.62e-05
DUXAP8	TRPM2	4.08	368	0.21	0.11, 0.3	5.63e-05
DUXAP8	ZNF454	4.07	368	0.21	0.11, 0.3	5.68e-05
DUXAP8	PIP4K2C	4.07	368	0.21	0.11, 0.3	5.7e-05
DUXAP8	CCDC18	4.07	368	0.21	0.11, 0.3	5.7e-05
DUXAP8	PTPRB	-4.07	368	-0.21	-0.3, -0.11	5.75e-05
DUXAP8	ZNF669	4.07	368	0.21	0.11, 0.3	5.77e-05
DUXAP8	ZRANB2	4.07	368	0.21	0.11, 0.3	5.78e-05
DUXAP8	CCNB1	4.07	368	0.21	0.11, 0.3	5.83e-05
DUXAP8	GNAI2	4.07	368	0.21	0.11, 0.3	5.84e-05
DUXAP8	FSIP1	4.06	368	0.21	0.11, 0.3	5.88e-05
DUXAP8	FEZ2	4.06	368	0.21	0.11, 0.3	5.92e-05
DUXAP8	PRR11	4.06	368	0.21	0.11, 0.3	5.94e-05
DUXAP8	CU639417.2	-4.06	368	-0.21	-0.3, -0.11	6e-05
DUXAP8	CEP135	4.06	368	0.21	0.11, 0.3	6.02e-05
DUXAP8	RSRC1	4.06	368	0.21	0.11, 0.3	6.07e-05
DUXAP8	ILDR2	4.06	368	0.21	0.11, 0.3	6.08e-05
DUXAP8	MAGEB2	4.06	368	0.21	0.11, 0.3	6.08e-05
DUXAP8	RHOQ	4.06	368	0.21	0.11, 0.3	6.1e-05
DUXAP8	LZIC	4.06	368	0.21	0.11, 0.3	6.1e-05
DUXAP8	KLHL4	4.05	368	0.21	0.11, 0.3	6.13e-05
DUXAP8	F13A1	4.05	368	0.21	0.11, 0.3	6.14e-05
DUXAP8	PCDHB13	4.05	368	0.21	0.11, 0.3	6.16e-05
DUXAP8	ZNF845	4.05	368	0.21	0.11, 0.3	6.17e-05
DUXAP8	HOXB8	4.05	368	0.21	0.11, 0.3	6.21e-05
DUXAP8	PSD4	-4.05	368	-0.21	-0.3, -0.11	6.22e-05
DUXAP8	RMDN3	-4.05	368	-0.21	-0.3, -0.11	6.26e-05
DUXAP8	ZBED6CL	4.05	368	0.21	0.11, 0.3	6.28e-05
DUXAP8	FANCI	4.04	368	0.21	0.11, 0.3	6.41e-05
DUXAP8	MSANTD3	4.04	368	0.21	0.11, 0.3	6.42e-05
DUXAP8	MIS18BP1	4.04	368	0.21	0.11, 0.3	6.42e-05
DUXAP8	TMEM220	-4.04	368	-0.21	-0.3, -0.11	6.46e-05
DUXAP8	CNKSR3	-4.04	368	-0.21	-0.3, -0.11	6.53e-05
DUXAP8	PTGER3	4.04	368	0.21	0.11, 0.3	6.54e-05
DUXAP8	TCF24	4.04	368	0.21	0.11, 0.3	6.55e-05
DUXAP8	AVPI1	-4.04	368	-0.21	-0.3, -0.11	6.55e-05
DUXAP8	PRKD3	4.04	368	0.21	0.11, 0.3	6.55e-05
DUXAP8	HACE1	4.04	368	0.21	0.11, 0.3	6.57e-05
DUXAP8	STIL	4.03	368	0.21	0.11, 0.3	6.68e-05
DUXAP8	SAE1	4.03	368	0.21	0.11, 0.3	6.68e-05
DUXAP8	TRAIP	4.03	368	0.21	0.11, 0.3	6.7e-05
DUXAP8	FADS3	4.03	368	0.21	0.11, 0.3	6.82e-05
DUXAP8	BRPF1	4.03	368	0.21	0.11, 0.3	6.86e-05
DUXAP8	TAF9	4.03	368	0.21	0.11, 0.3	6.88e-05
DUXAP8	SPAG7	-4.02	368	-0.21	-0.3, -0.11	6.98e-05
DUXAP8	ZNF665	4.02	368	0.21	0.11, 0.3	6.99e-05
DUXAP8	ZNF208	4.01	368	0.2	0.11, 0.3	7.26e-05
DUXAP8	CLCN6	4.01	368	0.2	0.1, 0.3	7.34e-05
DUXAP8	FAM20C	-4.01	368	-0.2	-0.3, -0.1	7.4e-05
DUXAP8	MMAA	-4.01	368	-0.2	-0.3, -0.1	7.46e-05
DUXAP8	CDK1	4	368	0.2	0.1, 0.3	7.71e-05
DUXAP8	SLC39A10	3.99	368	0.2	0.1, 0.3	7.89e-05
DUXAP8	ERG	-3.99	368	-0.2	-0.3, -0.1	7.94e-05
DUXAP8	VRK2	3.99	368	0.2	0.1, 0.3	7.98e-05
DUXAP8	LIN28B	3.99	368	0.2	0.1, 0.3	8.04e-05
DUXAP8	FAM118B	3.99	368	0.2	0.1, 0.3	8.05e-05
DUXAP8	ARF4	3.99	368	0.2	0.1, 0.3	8.08e-05
DUXAP8	HSD17B2	-3.98	368	-0.2	-0.3, -0.1	8.14e-05
DUXAP8	SF3B2	3.98	368	0.2	0.1, 0.3	8.16e-05
DUXAP8	HCFC1	3.98	368	0.2	0.1, 0.3	8.28e-05
DUXAP8	MRPL32	-3.98	368	-0.2	-0.3, -0.1	8.3e-05
DUXAP8	SMYD5	3.98	368	0.2	0.1, 0.3	8.3e-05
DUXAP8	ECT2	3.98	368	0.2	0.1, 0.3	8.34e-05
DUXAP8	NAAA	-3.98	368	-0.2	-0.3, -0.1	8.35e-05
DUXAP8	C1orf109	3.98	368	0.2	0.1, 0.3	8.36e-05
DUXAP8	PAK5	3.98	368	0.2	0.1, 0.3	8.36e-05
DUXAP8	SELENOF	3.98	368	0.2	0.1, 0.3	8.37e-05
DUXAP8	RPF1	3.98	368	0.2	0.1, 0.3	8.41e-05
DUXAP8	CDC73	3.97	368	0.2	0.1, 0.3	8.49e-05
DUXAP8	ORC6	3.97	368	0.2	0.1, 0.3	8.53e-05
DUXAP8	FLT4	-3.97	368	-0.2	-0.3, -0.1	8.54e-05
DUXAP8	COPG1	3.97	368	0.2	0.1, 0.3	8.57e-05
DUXAP8	UTP4	3.97	368	0.2	0.1, 0.3	8.58e-05
DUXAP8	GATA5	-3.97	368	-0.2	-0.3, -0.1	8.61e-05
DUXAP8	MDM1	3.97	368	0.2	0.1, 0.3	8.62e-05
DUXAP8	COL4A5	3.97	368	0.2	0.1, 0.3	8.65e-05
DUXAP8	TWISTNB	3.97	368	0.2	0.1, 0.3	8.66e-05
DUXAP8	TMED5	3.97	368	0.2	0.1, 0.3	8.7e-05
DUXAP8	ZBTB40	3.97	368	0.2	0.1, 0.3	8.75e-05
DUXAP8	KHDRBS1	3.97	368	0.2	0.1, 0.3	8.76e-05
DUXAP8	C1QC	3.96	368	0.2	0.1, 0.3	8.87e-05
DUXAP8	EMCN	-3.96	368	-0.2	-0.3, -0.1	8.87e-05
DUXAP8	POLR3G	3.96	368	0.2	0.1, 0.3	8.88e-05
DUXAP8	SUZ12	3.96	368	0.2	0.1, 0.3	8.91e-05
DUXAP8	EDA2R	3.96	368	0.2	0.1, 0.3	8.95e-05
DUXAP8	FRMD5	3.96	368	0.2	0.1, 0.3	8.95e-05
DUXAP8	CENPQ	3.96	368	0.2	0.1, 0.3	8.97e-05
DUXAP8	VEGFB	3.96	368	0.2	0.1, 0.3	9.01e-05
DUXAP8	OIP5	3.96	368	0.2	0.1, 0.3	9.02e-05
DUXAP8	SLC5A8	3.96	368	0.2	0.1, 0.3	9.04e-05
DUXAP8	STARD5	-3.96	368	-0.2	-0.3, -0.1	9.14e-05
DUXAP8	MAP2	3.96	368	0.2	0.1, 0.3	9.16e-05
DUXAP8	HNRNPA3	3.96	368	0.2	0.1, 0.3	9.17e-05
DUXAP8	TAF6	3.95	368	0.2	0.1, 0.3	9.21e-05
DUXAP8	FCGR2A	3.95	368	0.2	0.1, 0.3	9.39e-05
DUXAP8	RRAGC	3.95	368	0.2	0.1, 0.3	9.43e-05
DUXAP8	MTG1	-3.95	368	-0.2	-0.3, -0.1	9.47e-05
DUXAP8	IFT52	3.95	368	0.2	0.1, 0.3	9.51e-05
DUXAP8	HOXD10	3.95	368	0.2	0.1, 0.3	9.55e-05
DUXAP8	ACACA	3.94	368	0.2	0.1, 0.3	9.57e-05
DUXAP8	MAB21L1	3.94	368	0.2	0.1, 0.3	9.67e-05
DUXAP8	BDH1	-3.94	368	-0.2	-0.3, -0.1	9.72e-05
DUXAP8	BBS10	3.94	368	0.2	0.1, 0.3	9.81e-05
DUXAP8	WNT11	-3.94	368	-0.2	-0.3, -0.1	9.82e-05
DUXAP8	EFTUD2	3.94	368	0.2	0.1, 0.3	9.84e-05
DUXAP8	LRP12	3.93	368	0.2	0.1, 0.3	9.98e-05
DUXAP8	NAA40	3.93	368	0.2	0.1, 0.3	0.0001
DUXAP8	ZNF729	3.93	368	0.2	0.1, 0.3	0.000101
DUXAP8	XG	3.93	368	0.2	0.1, 0.3	0.000101
DUXAP8	TSEN15	3.93	368	0.2	0.1, 0.3	0.000101
DUXAP8	C6orf203	-3.93	368	-0.2	-0.3, -0.1	0.000102
DUXAP8	C11orf84	3.93	368	0.2	0.1, 0.3	0.000102
DUXAP8	XK	3.93	368	0.2	0.1, 0.3	0.000103
DUXAP8	AC008560.1	3.92	368	0.2	0.1, 0.3	0.000104
DUXAP8	ABCF2	3.92	368	0.2	0.1, 0.3	0.000104
DUXAP8	ZNF81	3.92	368	0.2	0.1, 0.3	0.000104
DUXAP8	TMEM104	3.92	368	0.2	0.1, 0.3	0.000104
DUXAP8	FAM182B	3.92	368	0.2	0.1, 0.3	0.000104
DUXAP8	SH3BGRL3	3.92	368	0.2	0.1, 0.3	0.000104
DUXAP8	DENR	3.92	368	0.2	0.1, 0.3	0.000105
DUXAP8	USP33	3.92	368	0.2	0.1, 0.3	0.000106
DUXAP8	DZIP1	3.92	368	0.2	0.1, 0.3	0.000106
DUXAP8	CDH7	3.92	368	0.2	0.1, 0.3	0.000106
DUXAP8	PLB1	3.92	368	0.2	0.1, 0.3	0.000106
DUXAP8	AC083902.2	3.92	368	0.2	0.1, 0.3	0.000106
DUXAP8	DLGAP3	3.92	368	0.2	0.1, 0.3	0.000107
DUXAP8	DHX57	3.92	368	0.2	0.1, 0.3	0.000107
DUXAP8	TEX9	3.92	368	0.2	0.1, 0.3	0.000107
DUXAP8	SUPT16H	3.92	368	0.2	0.1, 0.3	0.000108
DUXAP8	CEP162	3.91	368	0.2	0.1, 0.3	0.000108
DUXAP8	VBP1	3.91	368	0.2	0.1, 0.3	0.00011
DUXAP8	HAT1	3.91	368	0.2	0.1, 0.3	0.00011
DUXAP8	FSD1	3.91	368	0.2	0.1, 0.3	0.00011
DUXAP8	ZNF558	3.91	368	0.2	0.1, 0.3	0.000111
DUXAP8	CHM	3.91	368	0.2	0.1, 0.3	0.000111
DUXAP8	USB1	3.91	368	0.2	0.1, 0.3	0.000112
DUXAP8	UBE2C	3.91	368	0.2	0.1, 0.3	0.000112
DUXAP8	CLMP	3.9	368	0.2	0.099, 0.295	0.000113
DUXAP8	43161	-3.9	368	-0.2	-0.295, -0.099	0.000113
DUXAP8	CRIP2	-3.9	368	-0.2	-0.295, -0.099	0.000115
DUXAP8	PCDHB12	3.9	368	0.2	0.099, 0.295	0.000115
DUXAP8	POU2F1	3.9	368	0.2	0.099, 0.295	0.000116
DUXAP8	TRIM16L	3.9	368	0.2	0.099, 0.295	0.000116
DUXAP8	FADD	3.89	368	0.2	0.099, 0.295	0.000118
DUXAP8	MRTO4	3.89	368	0.2	0.099, 0.295	0.000119
DUXAP8	WIPF2	3.89	368	0.2	0.099, 0.295	0.000119
DUXAP8	VMA21	3.89	368	0.2	0.099, 0.295	0.000119
DUXAP8	PANK1	-3.88	368	-0.2	-0.294, -0.098	0.000122
DUXAP8	EFCAB13	3.88	368	0.2	0.098, 0.294	0.000122
DUXAP8	PIMREG	3.88	368	0.2	0.098, 0.294	0.000122
DUXAP8	PSRC1	3.88	368	0.2	0.098, 0.294	0.000122
DUXAP8	ARL8B	3.88	368	0.2	0.098, 0.294	0.000123
DUXAP8	SPATA5	3.88	368	0.2	0.098, 0.294	0.000124
DUXAP8	HNRNPA2B1	3.88	368	0.2	0.098, 0.294	0.000124
DUXAP8	RIPK4	-3.88	368	-0.2	-0.294, -0.098	0.000124
DUXAP8	IFNAR1	-3.88	368	-0.2	-0.294, -0.098	0.000125
DUXAP8	IFT172	3.88	368	0.2	0.098, 0.294	0.000125
DUXAP8	APCDD1L	3.88	368	0.2	0.098, 0.294	0.000125
DUXAP8	SPNS1	3.88	368	0.2	0.098, 0.294	0.000126
DUXAP8	SMS	3.87	368	0.2	0.098, 0.294	0.000127
DUXAP8	SELENOO	-3.87	368	-0.2	-0.294, -0.098	0.000127
DUXAP8	CENPJ	3.87	368	0.2	0.098, 0.294	0.000128
DUXAP8	PTPRO	3.87	368	0.2	0.098, 0.294	0.000128
DUXAP8	C1QB	3.87	368	0.2	0.098, 0.294	0.000128
DUXAP8	SLC25A24	3.87	368	0.2	0.098, 0.294	0.000129
DUXAP8	RNF34	3.87	368	0.2	0.098, 0.294	0.000129
DUXAP8	CBX1	3.87	368	0.2	0.098, 0.294	0.00013
DUXAP8	SPX	3.87	368	0.2	0.098, 0.294	0.00013
DUXAP8	SLC16A11	-3.87	368	-0.2	-0.294, -0.098	0.000131
DUXAP8	YARS	3.87	368	0.2	0.098, 0.294	0.000131
DUXAP8	PBK	3.86	368	0.2	0.098, 0.294	0.000131
DUXAP8	PCBD2	-3.86	368	-0.2	-0.294, -0.097	0.000132
DUXAP8	ADAMTSL2	-3.86	368	-0.2	-0.293, -0.097	0.000133
DUXAP8	FLNA	3.86	368	0.2	0.097, 0.293	0.000135
DUXAP8	ARHGAP28	3.86	368	0.2	0.097, 0.293	0.000135
DUXAP8	PTPN23	3.85	368	0.2	0.097, 0.293	0.000137
DUXAP8	C3orf18	3.85	368	0.2	0.097, 0.293	0.000137
DUXAP8	APPBP2	3.85	368	0.2	0.097, 0.293	0.000138
DUXAP8	PCLAF	3.85	368	0.2	0.097, 0.293	0.000138
DUXAP8	GSDMA	3.85	368	0.2	0.097, 0.293	0.000138
DUXAP8	ZDHHC6	-3.85	368	-0.2	-0.293, -0.097	0.000138
DUXAP8	CCNB2	3.85	368	0.2	0.097, 0.293	0.000139
DUXAP8	ELMO2	3.85	368	0.2	0.097, 0.293	0.000139
DUXAP8	RNF17	3.85	368	0.2	0.097, 0.293	0.00014
DUXAP8	DEPDC7	-3.85	368	-0.2	-0.293, -0.097	0.000141
DUXAP8	NDC80	3.84	368	0.2	0.096, 0.293	0.000142
DUXAP8	ELOVL3	3.84	368	0.2	0.096, 0.293	0.000142
DUXAP8	RHEBL1	3.84	368	0.2	0.096, 0.293	0.000143
DUXAP8	RCC2	3.84	368	0.2	0.096, 0.292	0.000144
DUXAP8	GJA4	-3.84	368	-0.2	-0.292, -0.096	0.000146
DUXAP8	EDIL3	3.84	368	0.2	0.096, 0.292	0.000146
DUXAP8	NOC2L	3.84	368	0.2	0.096, 0.292	0.000146
DUXAP8	METTL6	3.84	368	0.2	0.096, 0.292	0.000147
DUXAP8	RNF170	-3.84	368	-0.2	-0.292, -0.096	0.000147
DUXAP8	FTSJ1	3.84	368	0.2	0.096, 0.292	0.000147
DUXAP8	ZNF365	3.84	368	0.2	0.096, 0.292	0.000147
DUXAP8	S1PR1	-3.83	368	-0.2	-0.292, -0.096	0.000148
DUXAP8	RACGAP1	3.83	368	0.2	0.096, 0.292	0.000149
DUXAP8	GRB2	3.83	368	0.2	0.096, 0.292	0.000149
DUXAP8	KBTBD8	3.83	368	0.2	0.096, 0.292	0.000149
DUXAP8	RERG	3.83	368	0.2	0.096, 0.292	0.00015
DUXAP8	HMMR	3.83	368	0.2	0.096, 0.292	0.000151
DUXAP8	CSAG2	3.83	368	0.2	0.096, 0.292	0.000151
DUXAP8	CTC1	-3.83	368	-0.2	-0.292, -0.096	0.000153
DUXAP8	KRTAP19-5	3.82	368	0.2	0.095, 0.292	0.000155
DUXAP8	ADAP2	3.82	368	0.2	0.095, 0.292	0.000155
DUXAP8	BLNK	-3.82	368	-0.2	-0.292, -0.095	0.000155
DUXAP8	C1orf52	3.82	368	0.2	0.095, 0.291	0.000156
DUXAP8	MRM3	-3.82	368	-0.2	-0.291, -0.095	0.000159
DUXAP8	STRA6	3.82	368	0.2	0.095, 0.291	0.000159
DUXAP8	CHPF2	3.82	368	0.2	0.095, 0.291	0.000159
DUXAP8	KIAA1210	3.81	368	0.2	0.095, 0.291	0.00016
DUXAP8	PTPN1	3.81	368	0.2	0.095, 0.291	0.00016
DUXAP8	DCK	3.81	368	0.19	0.095, 0.291	0.000161
DUXAP8	LOXL2	3.81	368	0.19	0.095, 0.291	0.000162
DUXAP8	TTLL7	3.81	368	0.19	0.095, 0.291	0.000162
DUXAP8	PODNL1	3.81	368	0.19	0.095, 0.291	0.000162
DUXAP8	ZNF320	3.81	368	0.19	0.095, 0.291	0.000162
DUXAP8	MAP4	3.81	368	0.19	0.095, 0.291	0.000162
DUXAP8	UBE4B	3.81	368	0.19	0.095, 0.291	0.000163
DUXAP8	MGST2	-3.81	368	-0.19	-0.291, -0.095	0.000164
DUXAP8	PUS3	-3.81	368	-0.19	-0.291, -0.095	0.000166
DUXAP8	ZIK1	3.8	368	0.19	0.094, 0.291	0.000166
DUXAP8	UMAD1	3.8	368	0.19	0.094, 0.291	0.000167
DUXAP8	GPX1	3.8	368	0.19	0.094, 0.291	0.000167
DUXAP8	GNAI3	3.8	368	0.19	0.094, 0.291	0.000167
DUXAP8	EVI5	3.8	368	0.19	0.094, 0.291	0.000168
DUXAP8	SIKE1	3.8	368	0.19	0.094, 0.291	0.000168
DUXAP8	POLE3	3.8	368	0.19	0.094, 0.29	0.00017
DUXAP8	GPX4	3.79	368	0.19	0.094, 0.29	0.000173
DUXAP8	TP53BP1	3.79	368	0.19	0.094, 0.29	0.000173
DUXAP8	MTFR2	3.79	368	0.19	0.094, 0.29	0.000174
DUXAP8	RHOT1	3.79	368	0.19	0.094, 0.29	0.000174
DUXAP8	TESK1	3.79	368	0.19	0.094, 0.29	0.000175
DUXAP8	TMEM129	-3.79	368	-0.19	-0.29, -0.094	0.000176
DUXAP8	PTX3	3.79	368	0.19	0.094, 0.29	0.000176
DUXAP8	FAM50A	3.79	368	0.19	0.094, 0.29	0.000177
DUXAP8	MOK	3.79	368	0.19	0.094, 0.29	0.000178
DUXAP8	CCT7	3.78	368	0.19	0.093, 0.29	0.000181
DUXAP8	RNFT1	3.78	368	0.19	0.093, 0.29	0.000181
DUXAP8	CCM2L	-3.78	368	-0.19	-0.29, -0.093	0.000182
DUXAP8	TET1	3.78	368	0.19	0.093, 0.29	0.000183
DUXAP8	PLEKHM1	3.78	368	0.19	0.093, 0.29	0.000183
DUXAP8	CDK16	3.78	368	0.19	0.093, 0.29	0.000183
DUXAP8	CHEK1	3.78	368	0.19	0.093, 0.29	0.000183
DUXAP8	CBX2	3.78	368	0.19	0.093, 0.289	0.000185
DUXAP8	GOLT1B	3.78	368	0.19	0.093, 0.289	0.000185
DUXAP8	KIFC1	3.77	368	0.19	0.093, 0.289	0.000186
DUXAP8	VAMP2	-3.78	368	-0.19	-0.289, -0.093	0.000186
DUXAP8	HMGB2	3.78	368	0.19	0.093, 0.289	0.000186
DUXAP8	CYB5R4	3.77	368	0.19	0.093, 0.289	0.000187
DUXAP8	RRP9	3.77	368	0.19	0.093, 0.289	0.000187
DUXAP8	FRG2	3.77	368	0.19	0.093, 0.289	0.000187
DUXAP8	ARID3B	3.77	368	0.19	0.093, 0.289	0.000188
DUXAP8	BARD1	3.77	368	0.19	0.093, 0.289	0.000189
DUXAP8	TIGD7	3.77	368	0.19	0.093, 0.289	0.000189
DUXAP8	CCDC136	3.77	368	0.19	0.093, 0.289	0.00019
DUXAP8	ACER3	3.77	368	0.19	0.093, 0.289	0.000191
DUXAP8	TPP1	3.77	368	0.19	0.093, 0.289	0.000191
DUXAP8	TIPIN	3.77	368	0.19	0.093, 0.289	0.000191
DUXAP8	SHISA3	-3.77	368	-0.19	-0.289, -0.093	0.000192
DUXAP8	HOXD11	3.76	368	0.19	0.092, 0.289	0.000194
DUXAP8	CLK4	-3.76	368	-0.19	-0.289, -0.092	0.000194
DUXAP8	ATP1B3	3.76	368	0.19	0.092, 0.289	0.000195
DUXAP8	CENPL	3.76	368	0.19	0.092, 0.289	0.000195
DUXAP8	ZNF600	3.76	368	0.19	0.092, 0.289	0.000196
DUXAP8	ASAP3	3.76	368	0.19	0.092, 0.289	0.000197
DUXAP8	DBF4	3.76	368	0.19	0.092, 0.289	0.000198
DUXAP8	HEATR1	3.76	368	0.19	0.092, 0.289	0.000199
DUXAP8	CEP170	3.76	368	0.19	0.092, 0.289	0.000199
DUXAP8	KRT81	3.76	368	0.19	0.092, 0.289	0.0002
DUXAP8	DLST	-3.76	368	-0.19	-0.288, -0.092	0.0002
DUXAP8	AP3B1	3.76	368	0.19	0.092, 0.288	0.000201
DUXAP8	CSAG3	3.76	368	0.19	0.092, 0.288	0.000201
DUXAP8	PARPBP	3.76	368	0.19	0.092, 0.288	0.000201
DUXAP8	RAB41	3.75	368	0.19	0.092, 0.288	0.000202
DUXAP8	CD209	3.75	368	0.19	0.092, 0.288	0.000203
DUXAP8	SART1	3.75	368	0.19	0.092, 0.288	0.000206
DUXAP8	SART3	3.75	368	0.19	0.092, 0.288	0.000207
DUXAP8	APLNR	-3.75	368	-0.19	-0.288, -0.092	0.000208
DUXAP8	RP2	3.74	368	0.19	0.091, 0.288	0.00021
DUXAP8	PCDHB6	3.74	368	0.19	0.091, 0.288	0.000211
DUXAP8	PDIA6	3.74	368	0.19	0.091, 0.288	0.000211
DUXAP8	AMZ2	3.74	368	0.19	0.091, 0.288	0.000213
DUXAP8	KDM5C	3.74	368	0.19	0.091, 0.288	0.000214
DUXAP8	EDC4	3.74	368	0.19	0.091, 0.288	0.000215
DUXAP8	ZNF697	3.74	368	0.19	0.091, 0.288	0.000216
DUXAP8	MIIP	3.73	368	0.19	0.091, 0.287	0.000217
DUXAP8	HJURP	3.74	368	0.19	0.091, 0.288	0.000217
DUXAP8	CCDC112	3.73	368	0.19	0.091, 0.287	0.000218
DUXAP8	ASPG	-3.73	368	-0.19	-0.287, -0.091	0.000219
DUXAP8	PIGT	3.73	368	0.19	0.091, 0.287	0.000219
DUXAP8	C5orf34	3.73	368	0.19	0.091, 0.287	0.00022
DUXAP8	CDK15	3.73	368	0.19	0.091, 0.287	0.00022
DUXAP8	COLGALT2	3.73	368	0.19	0.091, 0.287	0.000221
DUXAP8	RBL1	3.73	368	0.19	0.091, 0.287	0.000221
DUXAP8	MIPOL1	3.73	368	0.19	0.091, 0.287	0.000222
DUXAP8	ACLY	3.73	368	0.19	0.091, 0.287	0.000223
DUXAP8	CPA4	3.73	368	0.19	0.091, 0.287	0.000224
DUXAP8	TMEM243	3.73	368	0.19	0.091, 0.287	0.000224
DUXAP8	ZC2HC1C	-3.73	368	-0.19	-0.287, -0.091	0.000224
DUXAP8	KCNH7	3.73	368	0.19	0.09, 0.29	0.000225
DUXAP8	ZNF732	3.73	368	0.19	0.09, 0.29	0.000226
DUXAP8	MMS22L	3.72	368	0.19	0.09, 0.29	0.000226
DUXAP8	CSNK1D	3.72	368	0.19	0.09, 0.29	0.000227
DUXAP8	QRFP	3.72	368	0.19	0.09, 0.29	0.000228
DUXAP8	PSMA8	3.72	368	0.19	0.09, 0.29	0.000229
DUXAP8	SF3A3	3.72	368	0.19	0.09, 0.29	0.000232
DUXAP8	LAMB3	3.72	368	0.19	0.09, 0.29	0.000232
DUXAP8	RTL8B	3.72	368	0.19	0.09, 0.29	0.000232
DUXAP8	PLOD1	3.72	368	0.19	0.09, 0.29	0.000234
DUXAP8	AK9	3.72	368	0.19	0.09, 0.29	0.000234
DUXAP8	NPPB	3.72	368	0.19	0.09, 0.29	0.000234
DUXAP8	CIZ1	3.72	368	0.19	0.09, 0.29	0.000234
DUXAP8	BICD1	3.71	368	0.19	0.09, 0.29	0.000235
DUXAP8	EXTL2	3.71	368	0.19	0.09, 0.29	0.000235
DUXAP8	AC112229.3	3.71	368	0.19	0.09, 0.29	0.000236
DUXAP8	FAT3	3.71	368	0.19	0.09, 0.29	0.000239
DUXAP8	COQ6	-3.71	368	-0.19	-0.29, -0.09	0.00024
DUXAP8	CDCA4	3.71	368	0.19	0.09, 0.29	0.00024
DUXAP8	RFC3	3.71	368	0.19	0.09, 0.29	0.00024
DUXAP8	AGTPBP1	3.71	368	0.19	0.09, 0.29	0.000241
DUXAP8	FHOD3	3.71	368	0.19	0.09, 0.29	0.000241
DUXAP8	LMO2	-3.71	368	-0.19	-0.29, -0.09	0.000242
DUXAP8	ZNF311	3.71	368	0.19	0.089, 0.286	0.000243
DUXAP8	NIT2	-3.71	368	-0.19	-0.286, -0.089	0.000243
DUXAP8	SLC25A21	3.71	368	0.19	0.089, 0.286	0.000243
DUXAP8	GOT1	-3.7	368	-0.19	-0.286, -0.089	0.000245
DUXAP8	CEACAM19	-3.7	368	-0.19	-0.286, -0.089	0.000245
DUXAP8	WDR35	3.7	368	0.19	0.089, 0.286	0.000246
DUXAP8	ZNF724	3.7	368	0.19	0.089, 0.286	0.000247
DUXAP8	GINS4	3.7	368	0.19	0.089, 0.286	0.000247
DUXAP8	SMARCAD1	3.7	368	0.19	0.089, 0.286	0.000248
DUXAP8	HPD	-3.7	368	-0.19	-0.286, -0.089	0.000249
DUXAP8	CEMIP	3.7	368	0.19	0.089, 0.286	0.000249
DUXAP8	SLITRK1	3.7	368	0.19	0.089, 0.286	0.000249
DUXAP8	MCF2L2	3.7	368	0.19	0.089, 0.286	0.000252
DUXAP8	HILPDA	3.7	368	0.19	0.089, 0.286	0.000252
DUXAP8	BTF3L4	3.69	368	0.19	0.089, 0.286	0.000254
DUXAP8	ANXA2	3.69	368	0.19	0.089, 0.286	0.000254
DUXAP8	TEK	-3.69	368	-0.19	-0.286, -0.089	0.000254
DUXAP8	CAPZA1	3.69	368	0.19	0.089, 0.286	0.000254
DUXAP8	CCSAP	3.69	368	0.19	0.089, 0.286	0.000255
DUXAP8	ZNF415	3.69	368	0.19	0.089, 0.285	0.000256
DUXAP8	BNC2	3.69	368	0.19	0.089, 0.285	0.000259
DUXAP8	TST	-3.69	368	-0.19	-0.285, -0.089	0.00026
DUXAP8	NBPF6	3.69	368	0.19	0.089, 0.285	0.00026
DUXAP8	NUSAP1	3.69	368	0.19	0.089, 0.285	0.00026
DUXAP8	UCK2	3.69	368	0.19	0.088, 0.285	0.000261
DUXAP8	SERPINF1	-3.69	368	-0.19	-0.285, -0.088	0.000262
DUXAP8	U2AF2	3.68	368	0.19	0.088, 0.285	0.000264
DUXAP8	CYP4A22	-3.68	368	-0.19	-0.285, -0.088	0.000265
DUXAP8	CSF1	3.68	368	0.19	0.088, 0.285	0.000265
DUXAP8	NAP1L6	3.68	368	0.19	0.088, 0.285	0.000268
DUXAP8	INMT	-3.68	368	-0.19	-0.285, -0.088	0.00027
DUXAP8	WIPI1	3.68	368	0.19	0.088, 0.285	0.000272
DUXAP8	NOD2	3.68	368	0.19	0.088, 0.285	0.000272
DUXAP8	MPC1	-3.67	368	-0.19	-0.285, -0.088	0.000274
DUXAP8	ANP32E	3.67	368	0.19	0.088, 0.285	0.000275
DUXAP8	DCAF12L2	3.67	368	0.19	0.088, 0.285	0.000275
DUXAP8	CYP4A11	-3.67	368	-0.19	-0.285, -0.088	0.000275
DUXAP8	PIFO	3.67	368	0.19	0.088, 0.285	0.000276
DUXAP8	CITED1	3.67	368	0.19	0.088, 0.284	0.000277
DUXAP8	MSH2	3.67	368	0.19	0.088, 0.284	0.00028
DUXAP8	COL6A2	3.67	368	0.19	0.088, 0.284	0.00028
DUXAP8	ECI1	-3.67	368	-0.19	-0.284, -0.088	0.000281
DUXAP8	NCAPD3	3.67	368	0.19	0.087, 0.284	0.000281
DUXAP8	SNRPB	3.67	368	0.19	0.087, 0.284	0.000282
DUXAP8	KNTC1	3.67	368	0.19	0.087, 0.284	0.000282
DUXAP8	SELP	-3.67	368	-0.19	-0.284, -0.087	0.000284
DUXAP8	PRIM2	3.66	368	0.19	0.087, 0.284	0.000285
DUXAP8	SPAG17	3.66	368	0.19	0.087, 0.284	0.000285
DUXAP8	TIGD4	3.66	368	0.19	0.087, 0.284	0.000285
DUXAP8	TNNI1	-3.66	368	-0.19	-0.284, -0.087	0.000286
DUXAP8	ACTN1	3.66	368	0.19	0.087, 0.284	0.000287
DUXAP8	CDKL1	3.66	368	0.19	0.087, 0.284	0.000287
DUXAP8	EIF3I	3.66	368	0.19	0.087, 0.284	0.000287
DUXAP8	NELFE	3.66	368	0.19	0.087, 0.284	0.000288
DUXAP8	LHFPL2	3.66	368	0.19	0.087, 0.284	0.000289
DUXAP8	CLTA	3.66	368	0.19	0.087, 0.284	0.00029
DUXAP8	PRPF40B	3.66	368	0.19	0.087, 0.284	0.000291
DUXAP8	RABEP1	-3.66	368	-0.19	-0.284, -0.087	0.000291
DUXAP8	SYDE2	3.66	368	0.19	0.087, 0.284	0.000291
DUXAP8	BMX	-3.66	368	-0.19	-0.284, -0.087	0.000292
DUXAP8	CBFA2T3	-3.66	368	-0.19	-0.284, -0.087	0.000293
DUXAP8	INTS2	3.66	368	0.19	0.087, 0.284	0.000293
DUXAP8	ZW10	3.65	368	0.19	0.087, 0.284	0.000295
DUXAP8	ATF2	3.65	368	0.19	0.087, 0.284	0.000296
DUXAP8	GDF7	-3.65	368	-0.19	-0.284, -0.087	0.000297
DUXAP8	NAP1L1	3.65	368	0.19	0.087, 0.284	0.000298
DUXAP8	CDC14A	3.65	368	0.19	0.087, 0.284	0.000299
DUXAP8	ATP5J	-3.65	368	-0.19	-0.283, -0.087	0.0003
DUXAP8	AKR1B1	3.65	368	0.19	0.087, 0.283	0.0003
DUXAP8	ANXA5	3.65	368	0.19	0.087, 0.283	0.000301
DUXAP8	CT83	3.65	368	0.19	0.087, 0.283	0.000302
DUXAP8	ITGB3BP	3.65	368	0.19	0.087, 0.283	0.000302
DUXAP8	EIF2B5	3.65	368	0.19	0.087, 0.283	0.000303
DUXAP8	SNX8	3.65	368	0.19	0.086, 0.283	0.000304
DUXAP8	FAM135A	3.65	368	0.19	0.086, 0.283	0.000305
DUXAP8	SNAI2	3.65	368	0.19	0.086, 0.283	0.000305
DUXAP8	TACC3	3.65	368	0.19	0.086, 0.283	0.000306
DUXAP8	XCL1	3.65	368	0.19	0.086, 0.283	0.000306
DUXAP8	KIAA1644	3.64	368	0.19	0.086, 0.283	0.000308
DUXAP8	FOXM1	3.64	368	0.19	0.086, 0.283	0.000309
DUXAP8	CCDC137	3.64	368	0.19	0.086, 0.283	0.000309
DUXAP8	NONO	3.64	368	0.19	0.086, 0.283	0.00031
DUXAP8	TM4SF5	-3.64	368	-0.19	-0.283, -0.086	0.000316
DUXAP8	NEU4	-3.64	368	-0.19	-0.283, -0.086	0.000316
DUXAP8	ZC4H2	3.64	368	0.19	0.086, 0.283	0.000316
DUXAP8	E2F7	3.63	368	0.19	0.086, 0.283	0.000318
DUXAP8	PRDM16	-3.64	368	-0.19	-0.283, -0.086	0.000318
DUXAP8	ASPDH	-3.63	368	-0.19	-0.283, -0.086	0.000319
DUXAP8	PRRC2A	3.63	368	0.19	0.086, 0.283	0.000319
DUXAP8	DKC1	3.63	368	0.19	0.086, 0.283	0.00032
DUXAP8	TRIM16	3.63	368	0.19	0.086, 0.283	0.000321
DUXAP8	CCR3	3.63	368	0.19	0.086, 0.283	0.000322
DUXAP8	ADAM17	3.63	368	0.19	0.086, 0.283	0.000323
DUXAP8	BCL6B	-3.63	368	-0.19	-0.283, -0.086	0.000324
DUXAP8	HOXB7	3.63	368	0.19	0.086, 0.283	0.000324
DUXAP8	CAPN11	-3.63	368	-0.19	-0.282, -0.085	0.000326
DUXAP8	LRP3	-3.63	368	-0.19	-0.282, -0.085	0.000328
DUXAP8	TAL1	-3.63	368	-0.19	-0.282, -0.085	0.000329
DUXAP8	GRAMD2	3.62	368	0.19	0.085, 0.282	0.000331
DUXAP8	CLLU1	3.62	368	0.19	0.085, 0.282	0.000331
DUXAP8	FAM122B	3.62	368	0.19	0.085, 0.282	0.000331
DUXAP8	POMGNT1	3.62	368	0.19	0.085, 0.282	0.000332
DUXAP8	HPX	-3.62	368	-0.19	-0.282, -0.085	0.000333
DUXAP8	AKIRIN1	3.62	368	0.19	0.085, 0.282	0.000334
DUXAP8	NRIP3	3.62	368	0.19	0.085, 0.282	0.000334
DUXAP8	KANK3	-3.62	368	-0.19	-0.282, -0.085	0.000337
DUXAP8	ILK	3.62	368	0.19	0.085, 0.282	0.000337
DUXAP8	EBNA1BP2	3.62	368	0.19	0.085, 0.282	0.00034
DUXAP8	GIT1	3.62	368	0.19	0.085, 0.282	0.000341
DUXAP8	KHDC1L	3.62	368	0.19	0.085, 0.282	0.000342
DUXAP8	ICE1	3.61	368	0.19	0.085, 0.282	0.000344
DUXAP8	DDX53	3.61	368	0.19	0.085, 0.282	0.000345
DUXAP8	ZNF525	3.61	368	0.18	0.085, 0.282	0.000347
DUXAP8	SRP68	3.61	368	0.18	0.085, 0.282	0.000347
DUXAP8	ARIH2	3.61	368	0.18	0.085, 0.282	0.000348
DUXAP8	SLC43A1	-3.61	368	-0.18	-0.282, -0.085	0.000348
DUXAP8	CCDC192	3.61	368	0.18	0.085, 0.282	0.00035
DUXAP8	GALNT16	-3.61	368	-0.18	-0.281, -0.084	0.000351
DUXAP8	MYF6	3.61	368	0.18	0.084, 0.281	0.000354
DUXAP8	PTPN20	3.61	368	0.18	0.084, 0.281	0.000354
DUXAP8	EXOC5	3.61	368	0.18	0.084, 0.281	0.000355
DUXAP8	PDCD10	3.6	368	0.18	0.084, 0.281	0.000356
DUXAP8	FAM220A	3.6	368	0.18	0.084, 0.281	0.000358
DUXAP8	ASNA1	3.6	368	0.18	0.084, 0.281	0.000362
DUXAP8	ABCC6	-3.6	368	-0.18	-0.281, -0.084	0.000363
DUXAP8	SLC6A13	-3.6	368	-0.18	-0.281, -0.084	0.000366
DUXAP8	TRPM1	3.6	368	0.18	0.084, 0.281	0.000367
DUXAP8	POLR1A	3.59	368	0.18	0.084, 0.281	0.000369
DUXAP8	SHPK	-3.59	368	-0.18	-0.281, -0.084	0.000373
DUXAP8	MTPN	3.59	368	0.18	0.084, 0.281	0.000374
DUXAP8	VPS8	3.59	368	0.18	0.084, 0.281	0.000374
DUXAP8	USP19	3.59	368	0.18	0.084, 0.281	0.000376
DUXAP8	TMEM88	-3.59	368	-0.18	-0.281, -0.083	0.000378
DUXAP8	TNFRSF8	3.59	368	0.18	0.083, 0.281	0.000378
DUXAP8	FSD1L	3.59	368	0.18	0.083, 0.281	0.000379
DUXAP8	SFSWAP	3.59	368	0.18	0.083, 0.281	0.000379
DUXAP8	NDOR1	3.59	368	0.18	0.083, 0.28	0.000381
DUXAP8	TPI1	3.59	368	0.18	0.083, 0.28	0.000381
DUXAP8	PHYKPL	-3.58	368	-0.18	-0.28, -0.083	0.000384
DUXAP8	ATP6V0A2	3.58	368	0.18	0.083, 0.28	0.000384
DUXAP8	EDC3	3.58	368	0.18	0.083, 0.28	0.000385
DUXAP8	DCTN1	3.58	368	0.18	0.083, 0.28	0.000388
DUXAP8	OR51B4	3.58	368	0.18	0.083, 0.28	0.000388
DUXAP8	KIAA1107	3.58	368	0.18	0.083, 0.28	0.000389
DUXAP8	NCL	3.58	368	0.18	0.083, 0.28	0.00039
DUXAP8	ROBO4	-3.58	368	-0.18	-0.28, -0.083	0.000391
DUXAP8	CHADL	-3.58	368	-0.18	-0.28, -0.083	0.000391
DUXAP8	ELOVL1	3.58	368	0.18	0.083, 0.28	0.000394
DUXAP8	SRPX2	3.58	368	0.18	0.083, 0.28	0.000394
DUXAP8	GOLGA3	3.58	368	0.18	0.083, 0.28	0.000395
DUXAP8	SRSF9	3.58	368	0.18	0.083, 0.28	0.000396
DUXAP8	RASL10A	-3.58	368	-0.18	-0.28, -0.083	0.000396
DUXAP8	SSX5	3.58	368	0.18	0.083, 0.28	0.000396
DUXAP8	FAHD2A	-3.57	368	-0.18	-0.28, -0.083	0.000399
DUXAP8	XPOT	3.57	368	0.18	0.083, 0.28	0.000399
DUXAP8	ZNF675	3.57	368	0.18	0.083, 0.28	0.0004
DUXAP8	TTC5	3.57	368	0.18	0.083, 0.28	0.000401
DUXAP8	GINS3	3.57	368	0.18	0.083, 0.28	0.000402
DUXAP8	HK1	3.57	368	0.18	0.082, 0.28	0.000407
DUXAP8	KIF24	3.57	368	0.18	0.082, 0.28	0.000408
DUXAP8	IGSF3	3.57	368	0.18	0.082, 0.28	0.000408
DUXAP8	CCNA2	3.57	368	0.18	0.082, 0.28	0.000408
DUXAP8	UBE2E1	3.57	368	0.18	0.082, 0.28	0.000409
DUXAP8	ZNF699	3.56	368	0.18	0.082, 0.279	0.000413
DUXAP8	TRDMT1	3.56	368	0.18	0.082, 0.279	0.000414
DUXAP8	NFYC	3.56	368	0.18	0.082, 0.279	0.000414
DUXAP8	RNF167	-3.56	368	-0.18	-0.279, -0.082	0.000416
DUXAP8	ZFPL1	3.56	368	0.18	0.082, 0.279	0.000416
DUXAP8	HRCT1	3.56	368	0.18	0.082, 0.279	0.000417
DUXAP8	ZZZ3	3.56	368	0.18	0.082, 0.279	0.000418
DUXAP8	RTFDC1	3.56	368	0.18	0.082, 0.279	0.000418
DUXAP8	EXOC3L1	-3.56	368	-0.18	-0.279, -0.082	0.000419
DUXAP8	ZNF528	3.56	368	0.18	0.082, 0.279	0.00042
DUXAP8	HMGA2	3.56	368	0.18	0.082, 0.279	0.000422
DUXAP8	ANO5	3.56	368	0.18	0.082, 0.279	0.000423
DUXAP8	PUS7L	3.56	368	0.18	0.082, 0.279	0.000424
DUXAP8	DCUN1D5	3.56	368	0.18	0.082, 0.279	0.000426
DUXAP8	MMRN2	-3.56	368	-0.18	-0.279, -0.082	0.000427
DUXAP8	B3GALNT1	3.55	368	0.18	0.082, 0.279	0.000428
DUXAP8	GJB5	3.55	368	0.18	0.082, 0.279	0.00043
DUXAP8	CEP55	3.55	368	0.18	0.082, 0.279	0.000431
DUXAP8	CDCA5	3.55	368	0.18	0.082, 0.279	0.000432
DUXAP8	CSMD2	3.55	368	0.18	0.082, 0.279	0.000432
DUXAP8	PA2G4	3.55	368	0.18	0.082, 0.279	0.000432
DUXAP8	STIP1	3.55	368	0.18	0.082, 0.279	0.000436
DUXAP8	FAM185A	-3.55	368	-0.18	-0.279, -0.081	0.000437
DUXAP8	AKNAD1	3.55	368	0.18	0.081, 0.279	0.000441
DUXAP8	NADK2	-3.55	368	-0.18	-0.279, -0.081	0.000441
DUXAP8	SLC25A11	-3.54	368	-0.18	-0.279, -0.081	0.000443
DUXAP8	CD109	3.54	368	0.18	0.081, 0.279	0.000443
DUXAP8	NVL	3.54	368	0.18	0.081, 0.278	0.000444
DUXAP8	SLC24A3	3.54	368	0.18	0.081, 0.278	0.000446
DUXAP8	FAM126A	3.54	368	0.18	0.081, 0.278	0.000446
DUXAP8	MTF2	3.54	368	0.18	0.081, 0.278	0.000448
DUXAP8	PUS10	-3.54	368	-0.18	-0.278, -0.081	0.000451
DUXAP8	CRIP3	3.54	368	0.18	0.081, 0.278	0.000454
DUXAP8	UTP11	3.54	368	0.18	0.081, 0.278	0.000456
DUXAP8	CD300LB	3.54	368	0.18	0.081, 0.278	0.00046
DUXAP8	NECAB1	3.53	368	0.18	0.081, 0.278	0.000461
DUXAP8	GPN1	3.53	368	0.18	0.081, 0.278	0.000461
DUXAP8	GNL2	3.53	368	0.18	0.081, 0.278	0.000461
DUXAP8	S100PBP	3.53	368	0.18	0.081, 0.278	0.000463
DUXAP8	TRIM32	3.53	368	0.18	0.081, 0.278	0.000464
DUXAP8	SAP130	3.53	368	0.18	0.081, 0.278	0.000465
DUXAP8	THOC2	3.53	368	0.18	0.081, 0.278	0.000467
DUXAP8	ENG	-3.53	368	-0.18	-0.278, -0.081	0.000467
DUXAP8	BMT2	3.53	368	0.18	0.081, 0.278	0.000468
DUXAP8	DHX9	3.53	368	0.18	0.08, 0.28	0.00047
DUXAP8	DPF2	3.53	368	0.18	0.08, 0.28	0.000471
DUXAP8	MLLT3	3.53	368	0.18	0.08, 0.28	0.000473
DUXAP8	PPP1R8	3.53	368	0.18	0.08, 0.28	0.000473
DUXAP8	CDC25C	3.53	368	0.18	0.08, 0.28	0.000475
DUXAP8	CHP1	-3.53	368	-0.18	-0.28, -0.08	0.000475
DUXAP8	SLC13A5	-3.52	368	-0.18	-0.28, -0.08	0.000478
DUXAP8	PGK1	3.52	368	0.18	0.08, 0.28	0.000478
DUXAP8	NPC2	3.52	368	0.18	0.08, 0.28	0.00048
DUXAP8	SEC13	3.52	368	0.18	0.08, 0.28	0.00048
DUXAP8	MMGT1	3.52	368	0.18	0.08, 0.28	0.000481
DUXAP8	SSRP1	3.52	368	0.18	0.08, 0.28	0.000483
DUXAP8	43164	-3.52	368	-0.18	-0.28, -0.08	0.000484
DUXAP8	ZNF28	3.52	368	0.18	0.08, 0.28	0.000486
DUXAP8	SAMD15	3.52	368	0.18	0.08, 0.28	0.000487
DUXAP8	GAS2L3	3.52	368	0.18	0.08, 0.28	0.000487
DUXAP8	COMTD1	-3.52	368	-0.18	-0.28, -0.08	0.00049
DUXAP8	EXOSC10	3.52	368	0.18	0.08, 0.28	0.000492
DUXAP8	IRX2	3.52	368	0.18	0.08, 0.28	0.000493
DUXAP8	ZNF552	-3.52	368	-0.18	-0.28, -0.08	0.000494
DUXAP8	CNN2	3.51	368	0.18	0.08, 0.28	0.000495
DUXAP8	ZNF273	3.51	368	0.18	0.08, 0.28	0.000497
DUXAP8	TKT	3.51	368	0.18	0.08, 0.28	0.000497
DUXAP8	NOTCH4	-3.51	368	-0.18	-0.28, -0.08	0.000497
DUXAP8	CASP8	3.51	368	0.18	0.08, 0.28	0.000498
DUXAP8	GGT7	3.51	368	0.18	0.08, 0.28	0.000498
DUXAP8	TPD52L2	3.51	368	0.18	0.08, 0.28	0.000503
DUXAP8	LACC1	3.51	368	0.18	0.08, 0.28	0.000503
DUXAP8	ABCC5	3.51	368	0.18	0.08, 0.28	0.000503
DUXAP8	SIRT3	-3.51	368	-0.18	-0.277, -0.079	0.000506
DUXAP8	C20orf96	3.51	368	0.18	0.079, 0.277	0.000508
DUXAP8	RTN3	3.51	368	0.18	0.079, 0.277	0.000511
DUXAP8	ENOPH1	3.51	368	0.18	0.079, 0.277	0.000511
DUXAP8	VPS37C	3.51	368	0.18	0.079, 0.277	0.000511
DUXAP8	C1QA	3.51	368	0.18	0.079, 0.277	0.000512
DUXAP8	SNAPC1	3.51	368	0.18	0.079, 0.277	0.000513
DUXAP8	GABARAPL1	-3.5	368	-0.18	-0.277, -0.079	0.000514
DUXAP8	CSDE1	3.5	368	0.18	0.079, 0.277	0.000516
DUXAP8	SRRM5	3.5	368	0.18	0.079, 0.277	0.000517
DUXAP8	COPZ1	3.5	368	0.18	0.079, 0.277	0.000517
DUXAP8	PRDM9	3.5	368	0.18	0.079, 0.276	0.000518
DUXAP8	SAMD4B	3.5	368	0.18	0.079, 0.276	0.000519
DUXAP8	HNRNPK	3.5	368	0.18	0.079, 0.276	0.00052
DUXAP8	CRLF3	3.5	368	0.18	0.079, 0.276	0.000523
DUXAP8	NRG3	3.5	368	0.18	0.079, 0.276	0.000523
DUXAP8	C5orf30	3.5	368	0.18	0.079, 0.276	0.000524
DUXAP8	DMBX1	3.5	368	0.18	0.079, 0.276	0.000525
DUXAP8	MCM4	3.5	368	0.18	0.079, 0.276	0.000526
DUXAP8	ANKRD30A	3.5	368	0.18	0.079, 0.276	0.000526
DUXAP8	HNRNPU	3.5	368	0.18	0.079, 0.276	0.000527
DUXAP8	PFN2	3.49	368	0.18	0.079, 0.276	0.000534
DUXAP8	LRRC8B	3.49	368	0.18	0.079, 0.276	0.000536
DUXAP8	ARHGAP11B	3.49	368	0.18	0.079, 0.276	0.000536
DUXAP8	ZNF286A	3.49	368	0.18	0.078, 0.276	0.000542
DUXAP8	KIF20B	3.49	368	0.18	0.078, 0.276	0.000543
DUXAP8	MAGEC3	3.49	368	0.18	0.078, 0.276	0.000545
DUXAP8	FTSJ3	3.49	368	0.18	0.078, 0.276	0.00055
DUXAP8	HAS3	3.48	368	0.18	0.078, 0.276	0.000552
DUXAP8	GDA	-3.48	368	-0.18	-0.276, -0.078	0.000554
DUXAP8	SVBP	3.48	368	0.18	0.078, 0.276	0.000554
DUXAP8	PIGU	3.48	368	0.18	0.078, 0.275	0.000561
DUXAP8	TULP2	3.48	368	0.18	0.078, 0.275	0.000561
DUXAP8	CYYR1	-3.48	368	-0.18	-0.275, -0.078	0.000563
DUXAP8	G6PC	-3.48	368	-0.18	-0.275, -0.078	0.000566
DUXAP8	TWF1	3.48	368	0.18	0.078, 0.275	0.000569
DUXAP8	EPHB4	-3.48	368	-0.18	-0.275, -0.078	0.000571
DUXAP8	ARL1	3.47	368	0.18	0.078, 0.275	0.000572
DUXAP8	KPNB1	3.47	368	0.18	0.078, 0.275	0.000572
DUXAP8	CT55	3.47	368	0.18	0.078, 0.275	0.000574
DUXAP8	KRR1	3.47	368	0.18	0.078, 0.275	0.000579
DUXAP8	HSP90B1	3.47	368	0.18	0.078, 0.275	0.000579
DUXAP8	SNRNP40	3.47	368	0.18	0.077, 0.275	0.000589
DUXAP8	SUCLG2	-3.47	368	-0.18	-0.275, -0.077	0.00059
DUXAP8	CLEC14A	-3.47	368	-0.18	-0.275, -0.077	0.000591
DUXAP8	ANKRD24	-3.47	368	-0.18	-0.275, -0.077	0.000592
DUXAP8	SLAMF8	3.46	368	0.18	0.077, 0.275	0.000593
DUXAP8	UTP18	3.46	368	0.18	0.077, 0.275	0.000596
DUXAP8	LSG1	3.46	368	0.18	0.077, 0.275	0.000596
DUXAP8	ZNF384	3.46	368	0.18	0.077, 0.275	0.000598
DUXAP8	GCSAML	3.46	368	0.18	0.077, 0.275	0.000598
DUXAP8	PRRT1	-3.46	368	-0.18	-0.274, -0.077	0.000603
DUXAP8	DNTTIP2	3.46	368	0.18	0.077, 0.274	0.000603
DUXAP8	CCNF	3.46	368	0.18	0.077, 0.274	0.000604
DUXAP8	PEX13	-3.46	368	-0.18	-0.274, -0.077	0.000605
DUXAP8	PON1	-3.46	368	-0.18	-0.274, -0.077	0.000606
DUXAP8	NUP85	3.46	368	0.18	0.077, 0.274	0.000606
DUXAP8	POTEE	3.46	368	0.18	0.077, 0.274	0.000606
DUXAP8	FAM90A1	3.46	368	0.18	0.077, 0.274	0.000607
DUXAP8	CANX	3.46	368	0.18	0.077, 0.274	0.00061
DUXAP8	DMP1	3.46	368	0.18	0.077, 0.274	0.000611
DUXAP8	PRIM1	3.46	368	0.18	0.077, 0.274	0.000611
DUXAP8	SLC25A43	3.46	368	0.18	0.077, 0.274	0.000611
DUXAP8	CEP126	3.46	368	0.18	0.077, 0.274	0.000613
DUXAP8	PLSCR2	3.45	368	0.18	0.077, 0.274	0.00062
DUXAP8	EFCAB7	3.45	368	0.18	0.077, 0.274	0.000622
DUXAP8	VRK1	3.45	368	0.18	0.077, 0.274	0.000622
DUXAP8	ZMYND15	-3.45	368	-0.18	-0.274, -0.076	0.000624
DUXAP8	DDX4	3.45	368	0.18	0.076, 0.274	0.000626
DUXAP8	PGS1	3.45	368	0.18	0.076, 0.274	0.000629
DUXAP8	METTL3	3.45	368	0.18	0.076, 0.274	0.000631
DUXAP8	NPHP1	3.45	368	0.18	0.076, 0.274	0.000632
DUXAP8	TMIE	3.45	368	0.18	0.076, 0.274	0.000632
DUXAP8	COPB1	3.45	368	0.18	0.076, 0.274	0.000633
DUXAP8	LIN9	3.44	368	0.18	0.076, 0.274	0.000637
DUXAP8	SLC10A2	3.44	368	0.18	0.076, 0.274	0.000639
DUXAP8	RBMY1E	3.44	368	0.18	0.076, 0.274	0.000639
DUXAP8	FAM26F	3.44	368	0.18	0.076, 0.274	0.000643
DUXAP8	GPRC5D	3.44	368	0.18	0.076, 0.274	0.000643
DUXAP8	HAO1	-3.44	368	-0.18	-0.274, -0.076	0.00065
DUXAP8	TSKS	3.44	368	0.18	0.076, 0.273	0.000653
DUXAP8	CAMSAP2	3.44	368	0.18	0.076, 0.273	0.000653
DUXAP8	C1RL	-3.44	368	-0.18	-0.273, -0.076	0.000653
DUXAP8	SNX6	3.44	368	0.18	0.076, 0.273	0.000655
DUXAP8	PPARG	3.44	368	0.18	0.076, 0.273	0.000657
DUXAP8	BRIP1	3.43	368	0.18	0.076, 0.273	0.000662
DUXAP8	ETS2	-3.43	368	-0.18	-0.273, -0.076	0.000662
DUXAP8	USP24	3.43	368	0.18	0.076, 0.273	0.000668
DUXAP8	SZRD1	3.43	368	0.18	0.075, 0.273	0.000669
DUXAP8	FADS2	3.43	368	0.18	0.075, 0.273	0.000671
DUXAP8	RAP1B	3.43	368	0.18	0.075, 0.273	0.000676
DUXAP8	SPECC1L-ADORA2A	3.43	368	0.18	0.075, 0.273	0.000679
DUXAP8	AC013470.2	3.43	368	0.18	0.075, 0.273	0.00068
DUXAP8	PPA1	-3.43	368	-0.18	-0.273, -0.075	0.00068
DUXAP8	ITGAM	3.43	368	0.18	0.075, 0.273	0.000681
DUXAP8	CSE1L	3.43	368	0.18	0.075, 0.273	0.000682
DUXAP8	PNO1	3.43	368	0.18	0.075, 0.273	0.000684
DUXAP8	CPSF3	3.42	368	0.18	0.075, 0.273	0.000685
DUXAP8	EXOC1	3.42	368	0.18	0.075, 0.273	0.000686
DUXAP8	CEBPZOS	3.42	368	0.18	0.075, 0.273	0.000686
DUXAP8	PHF20	3.42	368	0.18	0.075, 0.273	0.000687
DUXAP8	PRR19	3.42	368	0.18	0.075, 0.273	0.000691
DUXAP8	TBC1D30	3.42	368	0.18	0.075, 0.273	0.000692
DUXAP8	CMSS1	3.42	368	0.18	0.075, 0.273	0.000695
DUXAP8	USP48	3.42	368	0.18	0.075, 0.273	0.000696
DUXAP8	SF3B3	3.42	368	0.18	0.075, 0.273	0.000698
DUXAP8	IL17RA	3.42	368	0.18	0.075, 0.272	0.000705
DUXAP8	RBM12B	3.42	368	0.18	0.075, 0.272	0.000705
DUXAP8	NCAPG2	3.41	368	0.18	0.075, 0.272	0.000709
DUXAP8	KIF11	3.42	368	0.18	0.075, 0.272	0.000709
DUXAP8	FYN	-3.41	368	-0.18	-0.272, -0.075	0.000711
DUXAP8	SCARF1	-3.41	368	-0.18	-0.272, -0.075	0.000712
DUXAP8	SPICE1	3.41	368	0.18	0.075, 0.272	0.000715
DUXAP8	STRADB	-3.41	368	-0.18	-0.272, -0.074	0.000718
DUXAP8	RBM19	3.41	368	0.18	0.074, 0.272	0.000718
DUXAP8	BLOC1S2	-3.41	368	-0.18	-0.272, -0.074	0.000719
DUXAP8	CXorf56	3.41	368	0.18	0.074, 0.272	0.00072
DUXAP8	SF3B4	3.41	368	0.18	0.074, 0.272	0.000721
DUXAP8	HDX	3.41	368	0.18	0.074, 0.272	0.000722
DUXAP8	TRIM44	3.41	368	0.17	0.074, 0.272	0.000724
DUXAP8	SMIM10	3.41	368	0.17	0.074, 0.272	0.000728
DUXAP8	TDG	3.41	368	0.17	0.074, 0.272	0.000729
DUXAP8	KCNJ13	3.41	368	0.17	0.074, 0.272	0.000732
DUXAP8	TROAP	3.41	368	0.17	0.074, 0.272	0.000733
DUXAP8	PRDX1	3.4	368	0.17	0.074, 0.272	0.000737
DUXAP8	CCT4	3.4	368	0.17	0.074, 0.272	0.000738
DUXAP8	RNF112	-3.4	368	-0.17	-0.272, -0.074	0.00074
DUXAP8	SPRYD4	-3.4	368	-0.17	-0.272, -0.074	0.000749
DUXAP8	ALDH2	-3.4	368	-0.17	-0.272, -0.074	0.000749
DUXAP8	ZNF735	3.4	368	0.17	0.074, 0.272	0.00075
DUXAP8	UBE2J2	3.4	368	0.17	0.074, 0.272	0.000753
DUXAP8	CSTF2T	3.4	368	0.17	0.074, 0.271	0.000756
DUXAP8	C8A	-3.4	368	-0.17	-0.271, -0.074	0.000757
DUXAP8	CRK	-3.4	368	-0.17	-0.271, -0.074	0.000758
DUXAP8	NOL6	3.4	368	0.17	0.074, 0.271	0.00076
DUXAP8	TCF3	3.39	368	0.17	0.074, 0.271	0.000761
DUXAP8	ADRA2B	-3.39	368	-0.17	-0.271, -0.074	0.000762
DUXAP8	KBTBD11	-3.39	368	-0.17	-0.271, -0.073	0.00077
DUXAP8	POLR2E	3.39	368	0.17	0.073, 0.271	0.000773
DUXAP8	ALG10B	3.39	368	0.17	0.073, 0.271	0.000774
DUXAP8	DPH3	3.39	368	0.17	0.073, 0.271	0.000781
DUXAP8	PARG	3.39	368	0.17	0.073, 0.271	0.000781
DUXAP8	ARHGEF15	-3.39	368	-0.17	-0.271, -0.073	0.000782
DUXAP8	ARHGDIA	3.38	368	0.17	0.073, 0.271	0.000792
DUXAP8	COLEC10	-3.38	368	-0.17	-0.271, -0.073	0.000792
DUXAP8	PHYH	-3.38	368	-0.17	-0.271, -0.073	0.000794
DUXAP8	OAZ1	3.38	368	0.17	0.073, 0.271	0.000795
DUXAP8	CAMKK1	3.38	368	0.17	0.073, 0.271	0.000797
DUXAP8	KLKB1	-3.38	368	-0.17	-0.271, -0.073	0.000798
DUXAP8	FOXJ3	3.38	368	0.17	0.073, 0.271	0.0008
DUXAP8	FBXW4	-3.38	368	-0.17	-0.271, -0.073	0.000801
DUXAP8	MPDU1	-3.38	368	-0.17	-0.271, -0.073	0.000801
DUXAP8	SOWAHA	-3.38	368	-0.17	-0.271, -0.073	0.000803
DUXAP8	BHLHE41	3.38	368	0.17	0.073, 0.271	0.000803
DUXAP8	MITF	3.38	368	0.17	0.073, 0.271	0.000803
DUXAP8	CPNE4	3.38	368	0.17	0.073, 0.271	0.000809
DUXAP8	CYP3A5	-3.38	368	-0.17	-0.271, -0.073	0.000811
DUXAP8	LRRC63	3.37	368	0.17	0.073, 0.27	0.000818
DUXAP8	SAP30	3.37	368	0.17	0.072, 0.27	0.000824
DUXAP8	HARBI1	3.37	368	0.17	0.072, 0.27	0.000824
DUXAP8	NCDN	3.37	368	0.17	0.072, 0.27	0.000826
DUXAP8	C11orf57	3.37	368	0.17	0.072, 0.27	0.000831
DUXAP8	ZSWIM7	-3.37	368	-0.17	-0.27, -0.072	0.000832
DUXAP8	HS2ST1	3.37	368	0.17	0.072, 0.27	0.000832
DUXAP8	ITGB1BP1	3.37	368	0.17	0.072, 0.27	0.000833
DUXAP8	KCTD9	3.37	368	0.17	0.072, 0.27	0.000834
DUXAP8	USP4	3.37	368	0.17	0.072, 0.27	0.000838
DUXAP8	FAM199X	3.37	368	0.17	0.072, 0.27	0.000839
DUXAP8	ZCCHC11	3.37	368	0.17	0.072, 0.27	0.00084
DUXAP8	PYY	3.37	368	0.17	0.072, 0.27	0.000844
DUXAP8	ERMARD	-3.37	368	-0.17	-0.27, -0.072	0.000846
DUXAP8	CNOT9	3.36	368	0.17	0.072, 0.27	0.000847
DUXAP8	FBXO5	3.36	368	0.17	0.072, 0.27	0.000848
DUXAP8	RPAIN	-3.36	368	-0.17	-0.27, -0.072	0.00085
DUXAP8	PLPP4	3.36	368	0.17	0.072, 0.27	0.00085
DUXAP8	CDK2	3.36	368	0.17	0.072, 0.27	0.000858
DUXAP8	ZMYM4	3.36	368	0.17	0.072, 0.27	0.00086
DUXAP8	SLC23A2	-3.36	368	-0.17	-0.27, -0.072	0.00086
DUXAP8	D2HGDH	-3.36	368	-0.17	-0.27, -0.072	0.00086
DUXAP8	C5orf51	3.36	368	0.17	0.072, 0.27	0.000863
DUXAP8	MSX2	3.36	368	0.17	0.072, 0.27	0.000863
DUXAP8	ACTR8	3.36	368	0.17	0.072, 0.27	0.000864
DUXAP8	AKR7A3	-3.36	368	-0.17	-0.27, -0.072	0.000864
DUXAP8	FANCA	3.36	368	0.17	0.072, 0.27	0.000864
DUXAP8	C8G	-3.36	368	-0.17	-0.27, -0.072	0.00087
DUXAP8	SPSB4	3.36	368	0.17	0.072, 0.27	0.000872
DUXAP8	KRTAP1-1	3.36	368	0.17	0.072, 0.27	0.000873
DUXAP8	P2RY6	3.35	368	0.17	0.072, 0.269	0.000877
DUXAP8	GNB1L	3.35	368	0.17	0.071, 0.269	0.000881
DUXAP8	POLR2B	3.35	368	0.17	0.071, 0.269	0.000883
DUXAP8	RPE	3.35	368	0.17	0.071, 0.269	0.000886
DUXAP8	SRFBP1	3.35	368	0.17	0.071, 0.269	0.000891
DUXAP8	KAT14	-3.35	368	-0.17	-0.269, -0.071	0.000891
DUXAP8	SLC36A1	3.35	368	0.17	0.071, 0.269	0.000893
DUXAP8	MYOM1	-3.35	368	-0.17	-0.269, -0.071	0.000894
DUXAP8	SRSF10	3.35	368	0.17	0.071, 0.269	0.000898
DUXAP8	DCAF12	3.35	368	0.17	0.071, 0.269	0.000898
DUXAP8	SEPSECS	-3.35	368	-0.17	-0.269, -0.071	0.0009
DUXAP8	LMO4	3.35	368	0.17	0.071, 0.269	0.0009
DUXAP8	DNASE2	3.35	368	0.17	0.071, 0.269	0.0009
DUXAP8	ZNF614	3.35	368	0.17	0.071, 0.269	0.000901
DUXAP8	CRY2	-3.35	368	-0.17	-0.269, -0.071	0.000902
DUXAP8	UBE4A	3.35	368	0.17	0.071, 0.269	0.000903
DUXAP8	ZWINT	3.35	368	0.17	0.071, 0.269	0.000905
DUXAP8	TJP3	-3.34	368	-0.17	-0.269, -0.071	0.00091
DUXAP8	MTBP	3.34	368	0.17	0.071, 0.269	0.000911
DUXAP8	P2RY8	-3.34	368	-0.17	-0.269, -0.071	0.000916
DUXAP8	LIF	3.34	368	0.17	0.071, 0.269	0.000916
DUXAP8	CCT2	3.34	368	0.17	0.071, 0.269	0.000916
DUXAP8	PQLC2L	3.34	368	0.17	0.071, 0.269	0.000917
DUXAP8	PKN2	3.34	368	0.17	0.071, 0.269	0.000917
DUXAP8	PRPF19	3.34	368	0.17	0.071, 0.269	0.000918
DUXAP8	CTHRC1	3.34	368	0.17	0.071, 0.269	0.000925
DUXAP8	MAP4K5	3.34	368	0.17	0.071, 0.269	0.00093
DUXAP8	PSMD10	3.34	368	0.17	0.071, 0.269	0.00093
DUXAP8	SHC2	-3.34	368	-0.17	-0.269, -0.071	0.000931
DUXAP8	MPP6	3.34	368	0.17	0.071, 0.269	0.000931
DUXAP8	MTMR10	-3.34	368	-0.17	-0.269, -0.071	0.000938
DUXAP8	MKRN2	3.34	368	0.17	0.071, 0.269	0.000938
DUXAP8	TMEM132E	-3.34	368	-0.17	-0.269, -0.071	0.000939
DUXAP8	CCDC171	3.33	368	0.17	0.071, 0.269	0.000941
DUXAP8	PER1	-3.33	368	-0.17	-0.269, -0.071	0.000941
DUXAP8	TIMELESS	3.33	368	0.17	0.071, 0.269	0.000941
DUXAP8	ZNF18	-3.33	368	-0.17	-0.27, -0.07	0.000946
DUXAP8	ARCN1	3.33	368	0.17	0.07, 0.27	0.00095
DUXAP8	CDC6	3.33	368	0.17	0.07, 0.27	0.00095
DUXAP8	ALB	-3.33	368	-0.17	-0.27, -0.07	0.000953
DUXAP8	ERI3	3.33	368	0.17	0.07, 0.27	0.000957
DUXAP8	NBL1	3.33	368	0.17	0.07, 0.27	0.000958
DUXAP8	OSM	3.33	368	0.17	0.07, 0.27	0.000959
DUXAP8	LRRC58	3.33	368	0.17	0.07, 0.27	0.000963
DUXAP8	ZNF765	3.33	368	0.17	0.07, 0.27	0.000964
DUXAP8	GADD45G	-3.33	368	-0.17	-0.27, -0.07	0.000964
DUXAP8	SEC23B	3.32	368	0.17	0.07, 0.27	0.000973
DUXAP8	YEATS2	3.32	368	0.17	0.07, 0.27	0.000977
DUXAP8	HIST1H1B	3.32	368	0.17	0.07, 0.27	0.000978
DUXAP8	CSRP2	3.32	368	0.17	0.07, 0.27	0.000988
DUXAP8	XPO5	3.32	368	0.17	0.07, 0.27	0.000996
DUXAP8	BCORL1	3.32	368	0.17	0.07, 0.27	0.000997
DUXAP8	DDX27	3.32	368	0.17	0.07, 0.27	0.000999
DUXAP8	QDPR	-3.32	368	-0.17	-0.27, -0.07	0.001
DUXAP8	WFDC1	-3.32	368	-0.17	-0.27, -0.07	0.001
DUXAP8	KCNT2	3.32	368	0.17	0.07, 0.27	0.001
DUXAP8	MED9	-3.31	368	-0.17	-0.268, -0.069	0.00101
DUXAP8	CHORDC1	3.31	368	0.17	0.07, 0.27	0.00101
DUXAP8	KRI1	3.32	368	0.17	0.07, 0.27	0.00101
DUXAP8	SMU1	3.32	368	0.17	0.07, 0.27	0.00101
DUXAP8	ITGA5	3.31	368	0.17	0.069, 0.268	0.00101
DUXAP8	HLCS	-3.31	368	-0.17	-0.27, -0.07	0.00101
DUXAP8	FDX1	-3.31	368	-0.17	-0.267, -0.069	0.00102
DUXAP8	RAD18	3.31	368	0.17	0.069, 0.267	0.00102
DUXAP8	RIDA	-3.31	368	-0.17	-0.267, -0.069	0.00102
DUXAP8	ACSF3	-3.31	368	-0.17	-0.267, -0.069	0.00102
DUXAP8	TRMT112	3.31	368	0.17	0.069, 0.267	0.00103
DUXAP8	PLOD2	3.31	368	0.17	0.069, 0.267	0.00103
DUXAP8	OR2H1	3.31	368	0.17	0.069, 0.267	0.00103
DUXAP8	AARS	3.31	368	0.17	0.069, 0.267	0.00103
DUXAP8	ZCCHC7	3.31	368	0.17	0.069, 0.267	0.00103
DUXAP8	TNS2	-3.3	368	-0.17	-0.267, -0.069	0.00104
DUXAP8	MYEF2	3.31	368	0.17	0.069, 0.267	0.00104
DUXAP8	ADAM33	3.3	368	0.17	0.069, 0.267	0.00105
DUXAP8	ASL	-3.3	368	-0.17	-0.267, -0.069	0.00105
DUXAP8	ACAT1	-3.3	368	-0.17	-0.267, -0.069	0.00105
DUXAP8	SAT1	-3.3	368	-0.17	-0.267, -0.069	0.00105
DUXAP8	RLF	3.3	368	0.17	0.069, 0.267	0.00105
DUXAP8	SH3BP2	-3.3	368	-0.17	-0.267, -0.069	0.00105
DUXAP8	AGMO	-3.3	368	-0.17	-0.267, -0.069	0.00106
DUXAP8	DHDDS	3.3	368	0.17	0.069, 0.267	0.00106
DUXAP8	DNAJC24	3.3	368	0.17	0.069, 0.267	0.00107
DUXAP8	ADAMTS13	-3.3	368	-0.17	-0.267, -0.069	0.00107
DUXAP8	PLEKHA8	3.3	368	0.17	0.069, 0.267	0.00107
DUXAP8	ACTR10	3.3	368	0.17	0.069, 0.267	0.00107
DUXAP8	PRKAR2A	3.29	368	0.17	0.068, 0.267	0.00108
DUXAP8	MUC15	3.3	368	0.17	0.069, 0.267	0.00108
DUXAP8	PSG5	3.29	368	0.17	0.068, 0.267	0.00108
DUXAP8	NECTIN2	-3.29	368	-0.17	-0.267, -0.069	0.00108
DUXAP8	HMGN4	3.29	368	0.17	0.068, 0.267	0.00108
DUXAP8	P4HB	3.29	368	0.17	0.068, 0.266	0.00109
DUXAP8	PTPN11	3.29	368	0.17	0.068, 0.267	0.00109
DUXAP8	P3H3	3.29	368	0.17	0.068, 0.267	0.00109
DUXAP8	ZNF107	3.29	368	0.17	0.068, 0.266	0.0011
DUXAP8	ARMCX6	3.29	368	0.17	0.068, 0.266	0.0011
DUXAP8	BRCA1	3.29	368	0.17	0.068, 0.266	0.0011
DUXAP8	PRMT1	3.29	368	0.17	0.068, 0.266	0.00111
DUXAP8	EXTL1	3.29	368	0.17	0.068, 0.266	0.00111
DUXAP8	VHL	3.29	368	0.17	0.068, 0.266	0.00111
DUXAP8	SLC25A12	3.29	368	0.17	0.068, 0.266	0.00112
DUXAP8	FAM210B	-3.28	368	-0.17	-0.266, -0.068	0.00112
DUXAP8	GP6	-3.28	368	-0.17	-0.266, -0.068	0.00113
DUXAP8	SLITRK5	3.28	368	0.17	0.068, 0.266	0.00113
DUXAP8	ZNF460	3.28	368	0.17	0.068, 0.266	0.00113
DUXAP8	FAM208A	3.28	368	0.17	0.068, 0.266	0.00113
DUXAP8	DHRS1	-3.28	368	-0.17	-0.266, -0.068	0.00113
DUXAP8	NFE4	3.28	368	0.17	0.068, 0.266	0.00114
DUXAP8	TAOK1	3.28	368	0.17	0.068, 0.266	0.00114
DUXAP8	ADAMTS20	3.28	368	0.17	0.068, 0.266	0.00115
DUXAP8	CACNA1H	-3.28	368	-0.17	-0.266, -0.068	0.00115
DUXAP8	TFDP2	3.28	368	0.17	0.068, 0.266	0.00115
DUXAP8	USP28	3.28	368	0.17	0.068, 0.266	0.00115
DUXAP8	SETDB2	-3.28	368	-0.17	-0.266, -0.068	0.00115
DUXAP8	SNAPC2	3.28	368	0.17	0.068, 0.266	0.00115
DUXAP8	ZZEF1	-3.27	368	-0.17	-0.266, -0.067	0.00116
DUXAP8	FAM49B	3.27	368	0.17	0.067, 0.266	0.00116
DUXAP8	PPP2R3A	3.27	368	0.17	0.067, 0.266	0.00117
DUXAP8	IPO9	3.27	368	0.17	0.067, 0.266	0.00117
DUXAP8	FAM110A	3.27	368	0.17	0.067, 0.266	0.00117
DUXAP8	CLDN25	3.27	368	0.17	0.067, 0.265	0.00117
DUXAP8	ADH1C	-3.27	368	-0.17	-0.266, -0.067	0.00117
DUXAP8	USP11	3.27	368	0.17	0.067, 0.265	0.00118
DUXAP8	PLEKHO1	3.27	368	0.17	0.067, 0.265	0.00119
DUXAP8	LRRCC1	3.27	368	0.17	0.067, 0.265	0.00119
DUXAP8	GNA14	-3.26	368	-0.17	-0.265, -0.067	0.0012
DUXAP8	CEP152	3.26	368	0.17	0.067, 0.265	0.0012
DUXAP8	CEP85	3.26	368	0.17	0.067, 0.265	0.0012
DUXAP8	NEIL1	-3.26	368	-0.17	-0.265, -0.067	0.0012
DUXAP8	PCDHB9	3.26	368	0.17	0.067, 0.265	0.0012
DUXAP8	KCMF1	3.26	368	0.17	0.067, 0.265	0.00121
DUXAP8	PCDHA13	3.26	368	0.17	0.067, 0.265	0.00122
DUXAP8	GATA3	3.26	368	0.17	0.067, 0.265	0.00122
DUXAP8	SHROOM4	-3.26	368	-0.17	-0.265, -0.067	0.00122
DUXAP8	RGN	-3.26	368	-0.17	-0.265, -0.067	0.00122
DUXAP8	SLC51A	-3.26	368	-0.17	-0.265, -0.067	0.00122
DUXAP8	U2SURP	3.26	368	0.17	0.067, 0.265	0.00123
DUXAP8	IFIT5	-3.26	368	-0.17	-0.265, -0.067	0.00123
DUXAP8	SUPT6H	3.26	368	0.17	0.067, 0.265	0.00123
DUXAP8	DSCR4	3.26	368	0.17	0.067, 0.265	0.00123
DUXAP8	ATP8B2	3.26	368	0.17	0.067, 0.265	0.00123
DUXAP8	TMSB15B	3.26	368	0.17	0.067, 0.265	0.00124
DUXAP8	SLC6A8	3.26	368	0.17	0.066, 0.265	0.00124
DUXAP8	PAK1IP1	3.25	368	0.17	0.066, 0.265	0.00124
DUXAP8	FPGT	3.26	368	0.17	0.067, 0.265	0.00124
DUXAP8	RIN1	3.26	368	0.17	0.066, 0.265	0.00124
DUXAP8	GNA12	3.25	368	0.17	0.066, 0.265	0.00124
DUXAP8	DLEU7	3.26	368	0.17	0.067, 0.265	0.00124
DUXAP8	POLA1	3.25	368	0.17	0.066, 0.264	0.00126
DUXAP8	UBE2O	3.25	368	0.17	0.066, 0.265	0.00126
DUXAP8	PPFIA4	3.25	368	0.17	0.066, 0.264	0.00126
DUXAP8	UBE2T	3.25	368	0.17	0.066, 0.264	0.00127
DUXAP8	OMD	-3.25	368	-0.17	-0.264, -0.066	0.00127
DUXAP8	C5orf46	3.25	368	0.17	0.066, 0.264	0.00127
DUXAP8	AMMECR1	3.25	368	0.17	0.066, 0.264	0.00127
DUXAP8	HNRNPLL	3.25	368	0.17	0.066, 0.264	0.00127
DUXAP8	RASGEF1B	-3.25	368	-0.17	-0.264, -0.066	0.00127
DUXAP8	NEPRO	3.25	368	0.17	0.066, 0.264	0.00128
DUXAP8	C5orf22	3.25	368	0.17	0.066, 0.264	0.00128
DUXAP8	MAEL	3.24	368	0.17	0.066, 0.264	0.00129
DUXAP8	DUXA	3.24	368	0.17	0.066, 0.264	0.00129
DUXAP8	PITX2	3.24	368	0.17	0.066, 0.264	0.0013
DUXAP8	BMPR1B	3.24	368	0.17	0.066, 0.264	0.0013
DUXAP8	PPFIA2	3.24	368	0.17	0.066, 0.264	0.0013
DUXAP8	PRPS1L1	3.24	368	0.17	0.066, 0.264	0.00131
DUXAP8	HDDC2	3.24	368	0.17	0.066, 0.264	0.00131
DUXAP8	PCDH9	3.24	368	0.17	0.066, 0.264	0.00131
DUXAP8	AC010422.6	3.24	368	0.17	0.066, 0.264	0.00131
DUXAP8	C6orf223	3.24	368	0.17	0.066, 0.264	0.00131
DUXAP8	SLCO2A1	-3.24	368	-0.17	-0.264, -0.066	0.00131
DUXAP8	C11orf70	3.24	368	0.17	0.066, 0.264	0.00131
DUXAP8	PRKRA	3.24	368	0.17	0.066, 0.264	0.00131
DUXAP8	PIGK	3.24	368	0.17	0.066, 0.264	0.00131
DUXAP8	TMEM121	-3.24	368	-0.17	-0.264, -0.066	0.00131
DUXAP8	MTRNR2L4	3.24	368	0.17	0.066, 0.264	0.00132
DUXAP8	SDHA	-3.24	368	-0.17	-0.264, -0.066	0.00132
DUXAP8	CDC42BPA	3.24	368	0.17	0.065, 0.264	0.00133
DUXAP8	FBXO21	-3.23	368	-0.17	-0.264, -0.065	0.00133
DUXAP8	ETFRF1	-3.24	368	-0.17	-0.264, -0.065	0.00133
DUXAP8	HMBS	3.24	368	0.17	0.065, 0.264	0.00133
DUXAP8	RAB29	3.24	368	0.17	0.065, 0.264	0.00133
DUXAP8	ZKSCAN4	3.24	368	0.17	0.065, 0.264	0.00133
DUXAP8	HOXD13	3.23	368	0.17	0.065, 0.264	0.00134
DUXAP8	IL2RA	3.23	368	0.17	0.065, 0.264	0.00134
DUXAP8	OR8A1	3.23	368	0.17	0.065, 0.264	0.00134
DUXAP8	CANT1	3.23	368	0.17	0.065, 0.264	0.00134
DUXAP8	MTMR8	3.23	368	0.17	0.065, 0.264	0.00134
DUXAP8	C15orf59	-3.23	368	-0.17	-0.264, -0.065	0.00134
DUXAP8	LGALS3	3.23	368	0.17	0.065, 0.264	0.00135
DUXAP8	UHRF1BP1L	3.23	368	0.17	0.065, 0.264	0.00135
DUXAP8	CPXM2	-3.23	368	-0.17	-0.264, -0.065	0.00135
DUXAP8	PAQR3	3.23	368	0.17	0.065, 0.264	0.00135
DUXAP8	ENOSF1	-3.23	368	-0.17	-0.263, -0.065	0.00135
DUXAP8	ADAM9	3.23	368	0.17	0.065, 0.263	0.00135
DUXAP8	CNEP1R1	3.23	368	0.17	0.065, 0.263	0.00136
DUXAP8	AC068775.1	3.23	368	0.17	0.065, 0.263	0.00136
DUXAP8	C4orf26	3.23	368	0.17	0.065, 0.263	0.00136
DUXAP8	OIT3	-3.23	368	-0.17	-0.263, -0.065	0.00136
DUXAP8	SRR	-3.23	368	-0.17	-0.263, -0.065	0.00136
DUXAP8	PPP1R3G	-3.23	368	-0.17	-0.263, -0.065	0.00137
DUXAP8	TXNRD1	3.23	368	0.17	0.065, 0.263	0.00137
DUXAP8	SLC2A1	3.23	368	0.17	0.065, 0.263	0.00137
DUXAP8	PIWIL2	3.23	368	0.17	0.065, 0.263	0.00137
DUXAP8	TPGS2	3.22	368	0.17	0.065, 0.263	0.00138
DUXAP8	SLC25A16	-3.22	368	-0.17	-0.263, -0.065	0.00138
DUXAP8	GABRD	-3.22	368	-0.17	-0.263, -0.065	0.00139
DUXAP8	GLRA3	3.22	368	0.17	0.065, 0.263	0.00139
DUXAP8	AL662899.3	3.22	368	0.17	0.065, 0.263	0.0014
DUXAP8	SP4	3.22	368	0.17	0.065, 0.263	0.0014
DUXAP8	BSG	3.22	368	0.17	0.065, 0.263	0.0014
DUXAP8	GAGE2A	3.22	368	0.17	0.065, 0.263	0.0014
DUXAP8	FAM160A1	3.22	368	0.17	0.065, 0.263	0.0014
DUXAP8	SLC22A9	-3.22	368	-0.17	-0.263, -0.065	0.00141
DUXAP8	UBA1	3.22	368	0.17	0.065, 0.263	0.00141
DUXAP8	SPC25	3.22	368	0.17	0.065, 0.263	0.00141
DUXAP8	CDC42EP5	-3.21	368	-0.17	-0.263, -0.064	0.00142
DUXAP8	B3GALT4	-3.22	368	-0.17	-0.263, -0.064	0.00142
DUXAP8	MAPKAPK2	3.21	368	0.17	0.064, 0.263	0.00142
DUXAP8	STARD9	3.21	368	0.17	0.064, 0.263	0.00143
DUXAP8	NARF	3.21	368	0.17	0.064, 0.263	0.00143
DUXAP8	LIMS2	-3.21	368	-0.17	-0.263, -0.064	0.00144
DUXAP8	SGK494	3.21	368	0.17	0.064, 0.263	0.00144
DUXAP8	NFYB	-3.21	368	-0.17	-0.263, -0.064	0.00144
DUXAP8	TAF13	3.21	368	0.17	0.064, 0.263	0.00144
DUXAP8	DHX36	3.21	368	0.16	0.064, 0.262	0.00145
DUXAP8	E2F8	3.21	368	0.16	0.064, 0.262	0.00145
DUXAP8	TFDP3	3.21	368	0.16	0.064, 0.263	0.00145
DUXAP8	GEMIN2	3.21	368	0.16	0.064, 0.262	0.00146
DUXAP8	PPP2R2D	-3.21	368	-0.16	-0.262, -0.064	0.00146
DUXAP8	RDM1	3.2	368	0.16	0.064, 0.262	0.00147
DUXAP8	SNX17	3.2	368	0.16	0.064, 0.262	0.00147
DUXAP8	CENPP	3.2	368	0.16	0.064, 0.262	0.00147
DUXAP8	UBE2E3	3.2	368	0.16	0.064, 0.262	0.00148
DUXAP8	CDC27	3.2	368	0.16	0.064, 0.262	0.00148
DUXAP8	TM2D1	3.2	368	0.16	0.064, 0.262	0.00148
DUXAP8	ACYP1	3.2	368	0.16	0.064, 0.262	0.00148
DUXAP8	ANKRD52	3.2	368	0.16	0.064, 0.262	0.00148
DUXAP8	PPP1R12A	3.2	368	0.16	0.064, 0.262	0.00148
DUXAP8	STARD4	3.2	368	0.16	0.064, 0.262	0.00149
DUXAP8	CEACAM7	3.2	368	0.16	0.064, 0.262	0.0015
DUXAP8	FTH1	3.2	368	0.16	0.064, 0.262	0.0015
DUXAP8	MBL2	-3.2	368	-0.16	-0.262, -0.064	0.0015
DUXAP8	GABRQ	3.2	368	0.16	0.063, 0.262	0.00151
DUXAP8	RILP	-3.2	368	-0.16	-0.262, -0.063	0.00152
DUXAP8	SYBU	-3.19	368	-0.16	-0.262, -0.063	0.00152
DUXAP8	NPAT	3.2	368	0.16	0.063, 0.262	0.00152
DUXAP8	TTC4	3.19	368	0.16	0.063, 0.262	0.00153
DUXAP8	TSPAN18	-3.19	368	-0.16	-0.262, -0.063	0.00153
DUXAP8	HNRNPL	3.19	368	0.16	0.063, 0.262	0.00153
DUXAP8	TOX4	3.19	368	0.16	0.063, 0.262	0.00154
DUXAP8	RFWD3	3.19	368	0.16	0.063, 0.262	0.00154
DUXAP8	GPT	-3.19	368	-0.16	-0.262, -0.063	0.00154
DUXAP8	GALNT8	3.19	368	0.16	0.063, 0.262	0.00155
DUXAP8	ANPEP	-3.19	368	-0.16	-0.262, -0.063	0.00155
DUXAP8	CCT5	3.19	368	0.16	0.063, 0.262	0.00155
DUXAP8	TTC27	3.19	368	0.16	0.063, 0.262	0.00155
DUXAP8	TSN	3.19	368	0.16	0.063, 0.262	0.00156
DUXAP8	CRYBG2	3.19	368	0.16	0.063, 0.261	0.00156
DUXAP8	FTL	3.19	368	0.16	0.063, 0.261	0.00156
DUXAP8	LCN6	-3.18	368	-0.16	-0.261, -0.063	0.00157
DUXAP8	SENP3-EIF4A1	3.18	368	0.16	0.063, 0.261	0.00157
DUXAP8	NUPR1	3.18	368	0.16	0.063, 0.261	0.00158
DUXAP8	SCLT1	3.18	368	0.16	0.063, 0.261	0.00158
DUXAP8	ADSL	3.18	368	0.16	0.063, 0.261	0.00159
DUXAP8	PABPC5	3.18	368	0.16	0.063, 0.261	0.00159
DUXAP8	NEK11	3.18	368	0.16	0.063, 0.261	0.00159
DUXAP8	MED12	3.18	368	0.16	0.063, 0.261	0.00159
DUXAP8	ZNF605	3.18	368	0.16	0.063, 0.261	0.0016
DUXAP8	CREB5	3.18	368	0.16	0.063, 0.261	0.0016
DUXAP8	OGFRL1	3.18	368	0.16	0.063, 0.261	0.0016
DUXAP8	CLIC4	3.18	368	0.16	0.063, 0.261	0.00161
DUXAP8	GADD45B	-3.18	368	-0.16	-0.261, -0.063	0.00161
DUXAP8	CASC3	3.18	368	0.16	0.063, 0.261	0.00161
DUXAP8	NUP155	3.18	368	0.16	0.062, 0.261	0.00162
DUXAP8	CHAF1A	3.18	368	0.16	0.062, 0.261	0.00162
DUXAP8	HSF2	3.18	368	0.16	0.062, 0.261	0.00162
DUXAP8	SMPD4	3.18	368	0.16	0.062, 0.261	0.00162
DUXAP8	DDHD1	3.17	368	0.16	0.062, 0.261	0.00163
DUXAP8	RAB17	-3.17	368	-0.16	-0.261, -0.062	0.00163
DUXAP8	HMOX2	-3.17	368	-0.16	-0.261, -0.062	0.00163
DUXAP8	SRM	3.17	368	0.16	0.062, 0.261	0.00164
DUXAP8	MAMSTR	3.17	368	0.16	0.062, 0.261	0.00164
DUXAP8	JAM2	-3.17	368	-0.16	-0.261, -0.062	0.00165
DUXAP8	INCA1	-3.17	368	-0.16	-0.261, -0.062	0.00165
DUXAP8	GPT2	-3.17	368	-0.16	-0.261, -0.062	0.00165
DUXAP8	HIST4H4	3.17	368	0.16	0.062, 0.261	0.00165
DUXAP8	ATAD3A	3.17	368	0.16	0.062, 0.261	0.00166
DUXAP8	DLX2	3.17	368	0.16	0.062, 0.261	0.00167
DUXAP8	ZCCHC17	3.17	368	0.16	0.062, 0.261	0.00167
DUXAP8	EPB41L4B	-3.17	368	-0.16	-0.261, -0.062	0.00167
DUXAP8	LINC00959	-3.17	368	-0.16	-0.261, -0.062	0.00167
DUXAP8	UHRF1	3.17	368	0.16	0.062, 0.261	0.00167
DUXAP8	NSL1	3.17	368	0.16	0.062, 0.26	0.00168
DUXAP8	CCL11	3.16	368	0.16	0.062, 0.26	0.00168
DUXAP8	ZCRB1	3.16	368	0.16	0.062, 0.26	0.00168
DUXAP8	DFNA5	3.16	368	0.16	0.062, 0.26	0.00168
DUXAP8	TUSC1	3.16	368	0.16	0.062, 0.26	0.00169
DUXAP8	DESI2	3.16	368	0.16	0.062, 0.26	0.00169
DUXAP8	SNX11	3.16	368	0.16	0.062, 0.26	0.00169
DUXAP8	COL4A6	3.16	368	0.16	0.062, 0.26	0.00169
DUXAP8	GSG1L	-3.16	368	-0.16	-0.26, -0.062	0.0017
DUXAP8	RANBP3L	-3.16	368	-0.16	-0.26, -0.062	0.0017
DUXAP8	DCN	-3.16	368	-0.16	-0.26, -0.062	0.00171
DUXAP8	RPGRIP1L	3.16	368	0.16	0.062, 0.26	0.00171
DUXAP8	UNK	3.16	368	0.16	0.062, 0.26	0.00171
DUXAP8	NAP1L3	3.16	368	0.16	0.062, 0.26	0.00172
DUXAP8	DROSHA	3.16	368	0.16	0.062, 0.26	0.00172
DUXAP8	CELSR3	3.16	368	0.16	0.062, 0.26	0.00172
DUXAP8	USP1	3.16	368	0.16	0.061, 0.26	0.00173
DUXAP8	AC115220.1	3.16	368	0.16	0.061, 0.26	0.00173
DUXAP8	GPR107	3.15	368	0.16	0.061, 0.26	0.00174
DUXAP8	CDCP1	3.15	368	0.16	0.061, 0.26	0.00174
DUXAP8	RELT	3.15	368	0.16	0.061, 0.26	0.00174
DUXAP8	DCP1A	3.15	368	0.16	0.061, 0.26	0.00174
DUXAP8	MTAP	3.15	368	0.16	0.061, 0.26	0.00175
DUXAP8	NID2	3.15	368	0.16	0.061, 0.26	0.00175
DUXAP8	TP53TG3D	3.15	368	0.16	0.061, 0.26	0.00176
DUXAP8	EEF1A1	3.15	368	0.16	0.061, 0.26	0.00176
DUXAP8	CACTIN	3.15	368	0.16	0.061, 0.26	0.00176
DUXAP8	SOX8	-3.15	368	-0.16	-0.26, -0.061	0.00176
DUXAP8	SAT2	-3.15	368	-0.16	-0.26, -0.061	0.00176
DUXAP8	RNF187	3.15	368	0.16	0.061, 0.26	0.00176
DUXAP8	IL21R	3.15	368	0.16	0.061, 0.26	0.00176
DUXAP8	TMEM86A	3.15	368	0.16	0.061, 0.26	0.00176
DUXAP8	ZYX	3.15	368	0.16	0.061, 0.26	0.00177
DUXAP8	SVOP	3.15	368	0.16	0.061, 0.26	0.00177
DUXAP8	UQCRC2	-3.15	368	-0.16	-0.26, -0.061	0.00177
DUXAP8	EIF4G3	3.15	368	0.16	0.061, 0.26	0.00178
DUXAP8	TGM3	3.15	368	0.16	0.061, 0.26	0.00178
DUXAP8	FBXL6	-3.15	368	-0.16	-0.26, -0.061	0.00178
DUXAP8	CEP131	3.15	368	0.16	0.061, 0.26	0.00178
DUXAP8	NLRP1	3.15	368	0.16	0.061, 0.259	0.00179
DUXAP8	RAB3IL1	3.15	368	0.16	0.061, 0.26	0.00179
DUXAP8	GDI1	3.15	368	0.16	0.061, 0.259	0.00179
DUXAP8	LBX2	-3.15	368	-0.16	-0.26, -0.061	0.00179
DUXAP8	KLHL18	3.15	368	0.16	0.061, 0.26	0.00179
DUXAP8	NR1H2	3.14	368	0.16	0.061, 0.259	0.0018
DUXAP8	ADAM18	3.14	368	0.16	0.061, 0.259	0.0018
DUXAP8	TMEM94	3.14	368	0.16	0.061, 0.259	0.00181
DUXAP8	KCNE1B	3.14	368	0.16	0.061, 0.259	0.00181
DUXAP8	IMPG2	3.14	368	0.16	0.061, 0.259	0.00182
DUXAP8	AIM2	3.14	368	0.16	0.061, 0.259	0.00182
DUXAP8	ANAPC1	3.14	368	0.16	0.061, 0.259	0.00183
DUXAP8	RDH5	-3.14	368	-0.16	-0.259, -0.061	0.00183
DUXAP8	GCN1	3.14	368	0.16	0.061, 0.259	0.00183
DUXAP8	TMEM38B	3.14	368	0.16	0.061, 0.259	0.00183
DUXAP8	EEF1AKMT2	-3.14	368	-0.16	-0.259, -0.061	0.00183
DUXAP8	MEIS1	3.14	368	0.16	0.06, 0.26	0.00184
DUXAP8	MRPL16	-3.14	368	-0.16	-0.26, -0.06	0.00185
DUXAP8	PSMD3	3.13	368	0.16	0.06, 0.26	0.00186
DUXAP8	REEP5	-3.13	368	-0.16	-0.26, -0.06	0.00186
DUXAP8	SMC1A	3.13	368	0.16	0.06, 0.26	0.00186
DUXAP8	DOCK7	3.13	368	0.16	0.06, 0.26	0.00186
DUXAP8	KCTD10	3.13	368	0.16	0.06, 0.26	0.00186
DUXAP8	LDB2	-3.13	368	-0.16	-0.26, -0.06	0.00187
DUXAP8	DCAF1	3.13	368	0.16	0.06, 0.26	0.00187
DUXAP8	CAMK2B	-3.13	368	-0.16	-0.26, -0.06	0.00187
DUXAP8	LRFN5	3.13	368	0.16	0.06, 0.26	0.00188
DUXAP8	MTMR7	3.13	368	0.16	0.06, 0.26	0.00188
DUXAP8	SKA3	3.13	368	0.16	0.06, 0.26	0.00188
DUXAP8	FBLN5	-3.13	368	-0.16	-0.26, -0.06	0.00189
DUXAP8	WDCP	3.13	368	0.16	0.06, 0.26	0.00189
DUXAP8	C12orf49	3.13	368	0.16	0.06, 0.26	0.0019
DUXAP8	PLPP7	3.13	368	0.16	0.06, 0.26	0.00191
DUXAP8	GRK5	-3.13	368	-0.16	-0.26, -0.06	0.00192
DUXAP8	TOP2B	3.12	368	0.16	0.06, 0.26	0.00193
DUXAP8	ANXA10	-3.12	368	-0.16	-0.26, -0.06	0.00193
DUXAP8	C7	-3.12	368	-0.16	-0.26, -0.06	0.00193
DUXAP8	ABCC4	3.12	368	0.16	0.06, 0.26	0.00194
DUXAP8	SH3BP4	-3.12	368	-0.16	-0.26, -0.06	0.00194
DUXAP8	SLC4A1AP	3.12	368	0.16	0.06, 0.26	0.00195
DUXAP8	MASTL	3.12	368	0.16	0.06, 0.26	0.00195
DUXAP8	RAB23	3.12	368	0.16	0.06, 0.26	0.00195
DUXAP8	SMIM19	-3.12	368	-0.16	-0.26, -0.06	0.00195
DUXAP8	TUBD1	3.12	368	0.16	0.059, 0.258	0.00196
DUXAP8	SERPINB7	3.12	368	0.16	0.059, 0.258	0.00196
DUXAP8	CYP2C9	-3.12	368	-0.16	-0.258, -0.059	0.00196
DUXAP8	GAPDH	3.12	368	0.16	0.059, 0.258	0.00196
DUXAP8	TFG	3.12	368	0.16	0.059, 0.258	0.00196
DUXAP8	FAM120AOS	3.12	368	0.16	0.059, 0.258	0.00197
DUXAP8	FBXO32	3.12	368	0.16	0.059, 0.258	0.00198
DUXAP8	CABP4	3.12	368	0.16	0.059, 0.258	0.00198
DUXAP8	RALA	3.12	368	0.16	0.059, 0.258	0.00198
DUXAP8	KIF18B	3.12	368	0.16	0.059, 0.258	0.00198
DUXAP8	KDM1A	3.12	368	0.16	0.059, 0.258	0.00198
DUXAP8	NOL10	3.12	368	0.16	0.059, 0.258	0.00198
DUXAP8	HDGF	3.11	368	0.16	0.059, 0.258	0.00199
DUXAP8	LNPK	3.11	368	0.16	0.059, 0.258	0.00199
DUXAP8	SLMAP	3.11	368	0.16	0.059, 0.258	0.00199
DUXAP8	PTGFRN	3.11	368	0.16	0.059, 0.258	0.002
DUXAP8	AGXT2	-3.11	368	-0.16	-0.258, -0.059	0.00201
DUXAP8	ATAT1	3.11	368	0.16	0.059, 0.258	0.00201
DUXAP8	KPNA6	3.11	368	0.16	0.059, 0.258	0.00202
DUXAP8	RAB38	3.11	368	0.16	0.059, 0.258	0.00202
DUXAP8	RFX3	3.11	368	0.16	0.059, 0.258	0.00203
DUXAP8	ELFN1	-3.11	368	-0.16	-0.258, -0.059	0.00203
DUXAP8	SRGAP2B	3.11	368	0.16	0.059, 0.258	0.00204
DUXAP8	EFCC1	-3.11	368	-0.16	-0.258, -0.059	0.00205
DUXAP8	FLVCR2	-3.1	368	-0.16	-0.258, -0.059	0.00205
DUXAP8	R3HDM1	3.1	368	0.16	0.059, 0.257	0.00206
DUXAP8	SLCO1B3	-3.1	368	-0.16	-0.258, -0.059	0.00206
DUXAP8	PCIF1	3.1	368	0.16	0.059, 0.257	0.00207
DUXAP8	LAMC3	-3.1	368	-0.16	-0.257, -0.059	0.00207
DUXAP8	COL5A2	3.1	368	0.16	0.059, 0.257	0.00208
DUXAP8	PTTG1	3.1	368	0.16	0.059, 0.257	0.00208
DUXAP8	RPAP2	3.1	368	0.16	0.059, 0.257	0.00208
DUXAP8	ANKRD46	-3.1	368	-0.16	-0.257, -0.059	0.00208
DUXAP8	PRDX3	-3.1	368	-0.16	-0.257, -0.058	0.0021
DUXAP8	B3GAT1	-3.1	368	-0.16	-0.257, -0.058	0.0021
DUXAP8	BBX	3.1	368	0.16	0.058, 0.257	0.00211
DUXAP8	VPS53	-3.1	368	-0.16	-0.257, -0.058	0.00212
DUXAP8	ADI1	-3.1	368	-0.16	-0.257, -0.058	0.00212
DUXAP8	CLEC2L	3.09	368	0.16	0.058, 0.257	0.00213
DUXAP8	CLDN7	-3.09	368	-0.16	-0.257, -0.058	0.00213
DUXAP8	ZNF781	3.09	368	0.16	0.058, 0.257	0.00213
DUXAP8	GIPC3	-3.09	368	-0.16	-0.257, -0.058	0.00213
DUXAP8	NSUN3	3.09	368	0.16	0.058, 0.257	0.00214
DUXAP8	PLBD2	3.09	368	0.16	0.058, 0.257	0.00214
DUXAP8	GSK3B	3.09	368	0.16	0.058, 0.257	0.00215
DUXAP8	FBP1	-3.09	368	-0.16	-0.257, -0.058	0.00216
DUXAP8	SYNPO	-3.09	368	-0.16	-0.257, -0.058	0.00216
DUXAP8	LRRC41	3.09	368	0.16	0.058, 0.257	0.00217
DUXAP8	GNA15	3.09	368	0.16	0.058, 0.257	0.00218
DUXAP8	TRIM50	-3.09	368	-0.16	-0.257, -0.058	0.00218
DUXAP8	PTPDC1	3.09	368	0.16	0.058, 0.257	0.00218
DUXAP8	ZNF737	3.08	368	0.16	0.058, 0.257	0.0022
DUXAP8	TDRKH	3.08	368	0.16	0.058, 0.257	0.0022
DUXAP8	SLC6A11	-3.08	368	-0.16	-0.256, -0.058	0.0022
DUXAP8	STK4	3.08	368	0.16	0.058, 0.257	0.0022
DUXAP8	DHX58	-3.08	368	-0.16	-0.256, -0.058	0.00221
DUXAP8	TUBB4B	3.08	368	0.16	0.058, 0.256	0.00221
DUXAP8	BOK	-3.08	368	-0.16	-0.256, -0.058	0.00221
DUXAP8	GPR141	3.08	368	0.16	0.058, 0.256	0.00221
DUXAP8	OBSL1	-3.08	368	-0.16	-0.256, -0.058	0.00222
DUXAP8	TMEM69	3.08	368	0.16	0.058, 0.256	0.00222
DUXAP8	RHOXF2B	3.08	368	0.16	0.058, 0.256	0.00222
DUXAP8	SKA1	3.08	368	0.16	0.057, 0.256	0.00223
DUXAP8	CENPH	3.08	368	0.16	0.057, 0.256	0.00223
DUXAP8	CPNE8	3.08	368	0.16	0.057, 0.256	0.00224
DUXAP8	OLFM3	3.08	368	0.16	0.057, 0.256	0.00224
DUXAP8	NCAM2	3.08	368	0.16	0.057, 0.256	0.00224
DUXAP8	SH3GLB1	3.08	368	0.16	0.057, 0.256	0.00224
DUXAP8	MASP1	-3.08	368	-0.16	-0.256, -0.057	0.00224
DUXAP8	CLCN7	3.08	368	0.16	0.057, 0.256	0.00225
DUXAP8	SYNDIG1L	3.08	368	0.16	0.057, 0.256	0.00226
DUXAP8	COL9A2	3.08	368	0.16	0.057, 0.256	0.00226
DUXAP8	CSNK1G1	3.07	368	0.16	0.057, 0.256	0.00227
DUXAP8	EIF4G1	3.07	368	0.16	0.057, 0.256	0.00227
DUXAP8	OSBP	-3.07	368	-0.16	-0.256, -0.057	0.00227
DUXAP8	FKBP14	3.07	368	0.16	0.057, 0.256	0.00227
DUXAP8	KCNK13	3.07	368	0.16	0.057, 0.256	0.00227
DUXAP8	POMT2	3.07	368	0.16	0.057, 0.256	0.00228
DUXAP8	FER1L5	3.07	368	0.16	0.057, 0.256	0.00228
DUXAP8	C1orf204	3.07	368	0.16	0.057, 0.256	0.00229
DUXAP8	DTNB	3.07	368	0.16	0.057, 0.256	0.00229
DUXAP8	EXOSC3	3.07	368	0.16	0.057, 0.256	0.00229
DUXAP8	EBF4	-3.07	368	-0.16	-0.256, -0.057	0.00229
DUXAP8	ACOT7	3.07	368	0.16	0.057, 0.256	0.0023
DUXAP8	PLEKHG1	-3.07	368	-0.16	-0.256, -0.057	0.00231
DUXAP8	NABP2	3.07	368	0.16	0.057, 0.256	0.00231
DUXAP8	NAA15	3.07	368	0.16	0.057, 0.256	0.00232
DUXAP8	PLA2G12A	-3.07	368	-0.16	-0.256, -0.057	0.00232
DUXAP8	CSF1R	3.07	368	0.16	0.057, 0.256	0.00232
DUXAP8	COLGALT1	3.07	368	0.16	0.057, 0.256	0.00234
DUXAP8	ENO4	3.06	368	0.16	0.057, 0.256	0.00234
DUXAP8	SRI	3.06	368	0.16	0.057, 0.256	0.00234
DUXAP8	FANCM	3.06	368	0.16	0.057, 0.256	0.00235
DUXAP8	MAGED2	3.06	368	0.16	0.057, 0.255	0.00236
DUXAP8	SMIM24	-3.06	368	-0.16	-0.255, -0.057	0.00236
DUXAP8	NPIPB5	3.06	368	0.16	0.057, 0.255	0.00236
DUXAP8	ARPC5	3.06	368	0.16	0.057, 0.255	0.00236
DUXAP8	DAB2	3.06	368	0.16	0.057, 0.255	0.00237
DUXAP8	TRIM61	3.06	368	0.16	0.057, 0.255	0.00237
DUXAP8	MEX3D	3.06	368	0.16	0.056, 0.255	0.00238
DUXAP8	NUTF2	3.06	368	0.16	0.056, 0.255	0.00238
DUXAP8	RNF135	-3.06	368	-0.16	-0.255, -0.056	0.00238
DUXAP8	NUMB	-3.06	368	-0.16	-0.255, -0.056	0.00238
DUXAP8	SLFN12	3.06	368	0.16	0.056, 0.255	0.00239
DUXAP8	CD80	3.06	368	0.16	0.056, 0.255	0.0024
DUXAP8	PCDHB11	3.06	368	0.16	0.056, 0.255	0.0024
DUXAP8	FAM192A	3.06	368	0.16	0.056, 0.255	0.0024
DUXAP8	GPN3	3.06	368	0.16	0.056, 0.255	0.00241
DUXAP8	PMF1-BGLAP	3.06	368	0.16	0.056, 0.255	0.00241
DUXAP8	KCNH8	3.05	368	0.16	0.056, 0.255	0.00242
DUXAP8	XIAP	3.05	368	0.16	0.056, 0.255	0.00242
DUXAP8	ACAA1	-3.05	368	-0.16	-0.255, -0.056	0.00243
DUXAP8	ETFDH	-3.05	368	-0.16	-0.255, -0.056	0.00243
DUXAP8	ADO	3.05	368	0.16	0.056, 0.255	0.00243
DUXAP8	DYNC1LI1	3.05	368	0.16	0.056, 0.255	0.00243
DUXAP8	SLC27A3	-3.05	368	-0.16	-0.255, -0.056	0.00243
DUXAP8	ZNF793	3.05	368	0.16	0.056, 0.255	0.00243
DUXAP8	KIF7	3.05	368	0.16	0.056, 0.255	0.00244
DUXAP8	MRPL19	-3.05	368	-0.16	-0.255, -0.056	0.00244
DUXAP8	N4BP2L1	-3.05	368	-0.16	-0.255, -0.056	0.00244
DUXAP8	POU6F1	-3.05	368	-0.16	-0.255, -0.056	0.00244
DUXAP8	E2F2	3.05	368	0.16	0.056, 0.255	0.00245
DUXAP8	RTKN2	3.05	368	0.16	0.056, 0.255	0.00245
DUXAP8	RNF125	-3.05	368	-0.16	-0.255, -0.056	0.00245
DUXAP8	OR2C3	3.05	368	0.16	0.056, 0.255	0.00245
DUXAP8	TFRC	3.05	368	0.16	0.056, 0.255	0.00246
DUXAP8	PDIA2	3.05	368	0.16	0.056, 0.255	0.00246
DUXAP8	S100A11	3.05	368	0.16	0.056, 0.255	0.00246
DUXAP8	HHIPL1	3.05	368	0.16	0.056, 0.255	0.00247
DUXAP8	PSME4	3.05	368	0.16	0.056, 0.255	0.00247
DUXAP8	INS-IGF2	-3.05	368	-0.16	-0.255, -0.056	0.00248
DUXAP8	SOX12	3.04	368	0.16	0.056, 0.255	0.0025
DUXAP8	MAGEA8	3.04	368	0.16	0.056, 0.255	0.0025
DUXAP8	LRRC61	3.04	368	0.16	0.056, 0.255	0.0025
DUXAP8	RNF41	3.04	368	0.16	0.056, 0.255	0.00251
DUXAP8	SQSTM1	3.04	368	0.16	0.056, 0.255	0.00251
DUXAP8	SPTLC1	3.04	368	0.16	0.056, 0.255	0.00251
DUXAP8	RASD1	-3.04	368	-0.16	-0.255, -0.056	0.00251
DUXAP8	KLHL12	3.04	368	0.16	0.056, 0.255	0.00251
DUXAP8	DERL2	-3.04	368	-0.16	-0.254, -0.056	0.00252
DUXAP8	MAG	-3.04	368	-0.16	-0.254, -0.056	0.00253
DUXAP8	SMARCC1	3.04	368	0.16	0.055, 0.254	0.00254
DUXAP8	MAPKAP1	3.04	368	0.16	0.055, 0.254	0.00254
DUXAP8	GNB3	3.04	368	0.16	0.055, 0.254	0.00255
DUXAP8	OGDHL	-3.04	368	-0.16	-0.254, -0.055	0.00256
DUXAP8	MBOAT1	3.04	368	0.16	0.055, 0.254	0.00256
DUXAP8	LUZP4	3.04	368	0.16	0.055, 0.254	0.00256
DUXAP8	DUSP11	3.04	368	0.16	0.055, 0.254	0.00257
DUXAP8	PCDHB7	3.04	368	0.16	0.055, 0.254	0.00257
DUXAP8	GALE	3.03	368	0.16	0.055, 0.254	0.00258
DUXAP8	VCX2	3.03	368	0.16	0.055, 0.254	0.00259
DUXAP8	VAMP3	3.03	368	0.16	0.055, 0.254	0.0026
DUXAP8	DBF4B	3.03	368	0.16	0.055, 0.254	0.0026
DUXAP8	ZNF124	3.03	368	0.16	0.055, 0.254	0.0026
DUXAP8	HOXA11	3.03	368	0.16	0.055, 0.254	0.00261
DUXAP8	CEP19	3.03	368	0.16	0.055, 0.254	0.00261
DUXAP8	BBS9	3.03	368	0.16	0.055, 0.254	0.00262
DUXAP8	POLR3F	3.03	368	0.16	0.055, 0.254	0.00263
DUXAP8	MCM6	3.03	368	0.16	0.055, 0.254	0.00263
DUXAP8	TLE1	-3.03	368	-0.16	-0.254, -0.055	0.00263
DUXAP8	BTBD8	3.03	368	0.16	0.055, 0.254	0.00264
DUXAP8	TLR2	3.03	368	0.16	0.055, 0.254	0.00264
DUXAP8	LY6E	-3.03	368	-0.16	-0.254, -0.055	0.00265
DUXAP8	PIWIL3	3.03	368	0.16	0.055, 0.254	0.00265
DUXAP8	SMG8	3.03	368	0.16	0.055, 0.254	0.00265
DUXAP8	DNAH10	3.03	368	0.16	0.055, 0.254	0.00266
DUXAP8	TEX29	3.02	368	0.16	0.055, 0.254	0.00266
DUXAP8	BAZ1A	3.03	368	0.16	0.055, 0.254	0.00266
DUXAP8	MYBL2	3.03	368	0.16	0.055, 0.254	0.00266
DUXAP8	ISLR	3.02	368	0.16	0.055, 0.254	0.00266
DUXAP8	HMGN2	3.02	368	0.16	0.055, 0.254	0.00267
DUXAP8	ZNF12	3.02	368	0.16	0.055, 0.254	0.00267
DUXAP8	TMEM67	3.02	368	0.16	0.055, 0.254	0.00267
DUXAP8	SPAG9	3.02	368	0.16	0.055, 0.254	0.00267
DUXAP8	TIAM1	-3.02	368	-0.16	-0.254, -0.055	0.00267
DUXAP8	DRAP1	3.02	368	0.16	0.055, 0.254	0.00267
DUXAP8	RNF175	3.02	368	0.16	0.055, 0.254	0.00268
DUXAP8	CEND1	3.02	368	0.16	0.055, 0.254	0.00268
DUXAP8	DSCR3	-3.02	368	-0.16	-0.254, -0.055	0.00269
DUXAP8	OR2H2	3.02	368	0.16	0.055, 0.254	0.00269
DUXAP8	YWHAQ	3.02	368	0.16	0.055, 0.254	0.00269
DUXAP8	A2M	-3.02	368	-0.16	-0.254, -0.055	0.00269
DUXAP8	SOX17	-3.02	368	-0.16	-0.253, -0.054	0.0027
DUXAP8	KLRB1	-3.02	368	-0.16	-0.253, -0.054	0.0027
DUXAP8	PCCB	-3.02	368	-0.16	-0.253, -0.054	0.00271
DUXAP8	SET	3.02	368	0.16	0.054, 0.253	0.00272
DUXAP8	GPR88	3.02	368	0.16	0.054, 0.253	0.00273
DUXAP8	ATP7A	3.02	368	0.16	0.054, 0.253	0.00273
DUXAP8	LPCAT3	3.02	368	0.16	0.054, 0.253	0.00273
DUXAP8	LYPD6B	3.02	368	0.16	0.054, 0.253	0.00274
DUXAP8	PSMB2	3.02	368	0.16	0.054, 0.253	0.00274
DUXAP8	XAF1	-3.01	368	-0.16	-0.253, -0.054	0.00275
DUXAP8	DHCR24	3.01	368	0.16	0.054, 0.253	0.00275
DUXAP8	TUBG1	3.02	368	0.16	0.054, 0.253	0.00275
DUXAP8	COL16A1	3.01	368	0.16	0.054, 0.253	0.00276
DUXAP8	RCL1	-3.01	368	-0.16	-0.253, -0.054	0.00276
DUXAP8	TMEM256-PLSCR3	-3.01	368	-0.16	-0.253, -0.054	0.00276
DUXAP8	PFN1	3.01	368	0.16	0.054, 0.253	0.00277
DUXAP8	LYZL2	3.01	368	0.16	0.054, 0.253	0.00278
DUXAP8	PTRH1	3.01	368	0.16	0.054, 0.253	0.00279
DUXAP8	SULT4A1	-3.01	368	-0.16	-0.253, -0.054	0.00279
DUXAP8	NPR3	3.01	368	0.15	0.054, 0.253	0.00279
DUXAP8	PTBP1	3.01	368	0.15	0.054, 0.253	0.0028
DUXAP8	LLPH	3.01	368	0.15	0.054, 0.253	0.0028
DUXAP8	REPS2	-3.01	368	-0.15	-0.253, -0.054	0.0028
DUXAP8	PRKACA	-3.01	368	-0.15	-0.253, -0.054	0.00281
DUXAP8	ATOH7	-3.01	368	-0.15	-0.253, -0.054	0.00281
DUXAP8	FLOT1	3.01	368	0.15	0.054, 0.253	0.00282
DUXAP8	SPEN	3.01	368	0.15	0.054, 0.253	0.00282
DUXAP8	RUFY3	3.01	368	0.15	0.054, 0.253	0.00282
DUXAP8	CENPN	3.01	368	0.15	0.054, 0.253	0.00282
DUXAP8	GBP1	3.01	368	0.15	0.054, 0.253	0.00282
DUXAP8	QRICH1	3	368	0.15	0.054, 0.253	0.00284
DUXAP8	BARX1	3	368	0.15	0.054, 0.253	0.00285
DUXAP8	TBXA2R	-3	368	-0.15	-0.253, -0.054	0.00286
DUXAP8	ZNF138	3	368	0.15	0.054, 0.253	0.00286
DUXAP8	ELF4	3	368	0.15	0.053, 0.253	0.00287
DUXAP8	ARF3	3	368	0.15	0.053, 0.253	0.00287
DUXAP8	DDX1	3	368	0.15	0.053, 0.253	0.00287
DUXAP8	PI4K2B	-3	368	-0.15	-0.252, -0.053	0.00288
DUXAP8	CHMP4B	3	368	0.15	0.053, 0.253	0.00288
DUXAP8	MOCS2	-3	368	-0.15	-0.253, -0.053	0.00288
DUXAP8	MYO7A	-3	368	-0.15	-0.252, -0.053	0.00289
DUXAP8	TGIF1	-3	368	-0.15	-0.252, -0.053	0.00289
DUXAP8	TRAP1	-3	368	-0.15	-0.252, -0.053	0.0029
DUXAP8	BTBD10	3	368	0.15	0.053, 0.252	0.0029
DUXAP8	BHMG1	3	368	0.15	0.053, 0.252	0.00291
DUXAP8	SMIM14	-3	368	-0.15	-0.252, -0.053	0.00292
DUXAP8	TMEM132C	3	368	0.15	0.053, 0.252	0.00292
DUXAP8	VPS37A	3	368	0.15	0.053, 0.252	0.00292
DUXAP8	C14orf119	3	368	0.15	0.053, 0.252	0.00293
DUXAP8	CCNG2	3	368	0.15	0.053, 0.252	0.00293
DUXAP8	FBXO45	3	368	0.15	0.053, 0.252	0.00293
DUXAP8	NRBP1	2.99	368	0.15	0.053, 0.252	0.00294
DUXAP8	PRKDC	2.99	368	0.15	0.053, 0.252	0.00294
DUXAP8	NR2E3	2.99	368	0.15	0.053, 0.252	0.00294
DUXAP8	GK	-2.99	368	-0.15	-0.252, -0.053	0.00295
[truncated: 15,668 more rows]

## Sheet: Supplementary table 3
Supplementary table 3: Results of potential target drugs toward DUXAP8
rank	cmap name	mean	n	enrichment	p	specificity	percent non-null
1	cinchonine	-0.411	4	-0.755	0.00734	0.0741	50
2	bumetanide	-0.407	4	-0.708	0.01486	0.0743	50
3	scopolamine	0.383	4	0.694	0.01842	0.0121	50
4	Trolox C	0.164	4	0.69	0.0192	0.0081	50
5	harmaline	0.43	4	0.66	0.03083	0.0141	50
6	cefotetan	0.504	3	0.736	0.03609	0.0327	66
7	amiprilose	-0.413	4	-0.641	0.03981	0.0294	50
8	5255229	0.433	2	0.811	0.07245	0.0579	50
9	metitepine	-0.391	4	-0.574	0.09085	0.1652	50
10	thiamine	0.521	3	0.644	0.09282	0.121	66
11	pirlindole	0.266	3	0.635	0.10021	0.1091	66
12	butacaine	-0.405	4	-0.551	0.1157	0.1622	50
13	corticosterone	0.331	4	0.501	0.18029	0.2887	50
14	benzydamine	0.184	4	0.48	0.21685	0.2782	50
15	disopyramide	0.418	4	0.479	0.22041	0.2517	50
16	orciprenaline	0.412	4	0.478	0.22103	0.2151	50
17	5182598	0.441	2	0.665	0.22424	0.4052	50
18	chlorphenesin	-0.401	4	-0.477	0.22917	0.3786	50
19	imatinib	-0.358	2	-0.659	0.23321	0.2533	50
20	anisomycin	0.417	4	0.467	0.24624	0.7371	50
21	vinburnine	0.425	4	0.466	0.24661	0.3333	50
22	arachidonyltrifluoromethane	-0.314	2	-0.645	0.25246	0.2876	50
23	MK-886	-0.268	2	-0.637	0.26488	0.2119	50
24	clofibrate	-0.358	2	-0.599	0.32461	0.1837	50
25	AH-6809	0.455	2	0.517	0.46455	0.4286	50
26	cromoglicic acid	0.466	2	0.498	0.50744	0.4733	50
27	STOCK1N-35874	-0.44	2	-0.495	0.51698	0.5497	50
28	5279552	0.419	2	0.487	0.54881	0.5347	50
29	HC toxin	-0.923	1	-0.999	---	---	100
30	5151277	-0.92	1	-0.998	---	---	100
31	tioguanine	0.745	1	0.972	---	---	100
32	U0125	-0.717	1	-0.97	---	---	100
33	sulindac sulfide	-0.644	1	-0.965	---	---	100
34	oligomycin	-0.637	1	-0.965	---	---	100
35	dopamine	0.608	1	0.96	---	---	100
36	cantharidin	0	1	0.952	---	---	0
37	DL-PPMP	0	1	-0.927	---	---	0
38	topiramate	0	1	-0.926	---	---	0
39	tyrphostin AG-1478	0	1	-0.906	---	---	0
40	5186324	0	1	-0.904	---	---	0
41	5186223	0	1	-0.896	---	---	0
42	meteneprost	-0.196	4	-0.889	---	---	25
43	vinblastine	-0.256	3	-0.887	---	---	33
44	canadine	-0.18	4	-0.885	---	---	25
45	pancuronium bromide	0.184	4	0.881	---	---	25
46	decitabine	0	1	-0.873	---	---	0
47	BW-B70C	0	1	-0.866	---	---	0
48	isoflupredone	0	3	-0.863	---	---	0
49	Prestwick-692	0	4	-0.86	---	---	0
50	5149715	0	1	-0.856	---	---	0
51	viomycin	0	4	-0.846	---	---	0
52	apigenin	0	4	0.84	---	---	0
53	atracurium besilate	-0.292	3	-0.84	---	---	33
54	dexverapamil	0	1	0.829	---	---	0
55	DL-thiorphan	0	2	0.829	---	---	0
56	podophyllotoxin	0	4	-0.827	---	---	0
57	thiamphenicol	0	5	-0.827	---	---	0
58	luteolin	0	4	0.826	---	---	0
59	Prestwick-691	0	3	-0.826	---	---	0
60	triflusal	0	3	0.825	---	---	0
61	nadolol	0	4	-0.823	---	---	0
62	adiphenine	0	5	-0.822	---	---	0
63	sanguinarine	0	2	0.816	---	---	0
64	hydrocotarnine	0.188	4	0.816	---	---	25
65	3-acetamidocoumarin	0	4	-0.815	---	---	0
66	8-azaguanine	0	4	0.814	---	---	0
67	Prestwick-983	0	3	-0.809	---	---	0
68	gabexate	-0.142	4	-0.806	---	---	25
69	sulconazole	0	4	0.804	---	---	0
70	5114445	0	1	0.8	---	---	0
71	piperidolate	0	3	0.797	---	---	0
72	Prestwick-1103	0	4	-0.797	---	---	0
73	chrysin	0	3	0.796	---	---	0
74	trazodone	0	3	0.796	---	---	0
75	GW-8510	0	4	0.795	---	---	0
76	tyrphostin AG-825	0	1	0.794	---	---	0
77	Prestwick-1082	0	3	-0.792	---	---	0
78	alsterpaullone	0	3	0.792	---	---	0
79	Prestwick-860	0.19	4	0.789	---	---	25
80	chenodeoxycholic acid	0	4	-0.785	---	---	0
81	biperiden	0	5	-0.785	---	---	0
82	timolol	0	4	-0.782	---	---	0
83	dextromethorphan	0.182	4	0.782	---	---	25
84	12,13-EODE	0	1	-0.772	---	---	0
85	blebbistatin	0	2	0.772	---	---	0
86	thioguanosine	0	4	0.768	---	---	0
87	penbutolol	-0.273	3	-0.767	---	---	33
88	gentamicin	0	4	-0.761	---	---	0
89	lasalocid	0	4	-0.758	---	---	0
90	thapsigargin	0	3	-0.757	---	---	0
91	celastrol	0	1	0.757	---	---	0
92	camptothecin	0	3	0.756	---	---	0
93	felbinac	0	4	-0.754	---	---	0
94	thioperamide	0	5	-0.752	---	---	0
95	5152487	0	1	0.751	---	---	0
96	naringenin	0	4	-0.75	---	---	0
97	atractyloside	0	5	-0.748	---	---	0
98	vancomycin	0	4	-0.745	---	---	0
99	ikarugamycin	0	3	-0.743	---	---	0
100	monensin	0	6	-0.741	---	---	0
101	harmine	0.188	4	0.738	---	---	25
102	lisuride	0	5	-0.738	---	---	0
103	piperlongumine	0	2	0.738	---	---	0
104	etiocholanolone	0	6	-0.738	---	---	0
105	5248896	0	2	0.734	---	---	0
106	tyloxapol	0	4	0.731	---	---	0
107	carbimazole	0	3	-0.726	---	---	0
108	5252917	0	2	0.725	---	---	0
109	trihexyphenidyl	0	3	-0.723	---	---	0
110	midodrine	-0.152	5	-0.723	---	---	20
111	menadione	0	2	0.722	---	---	0
112	heptaminol	0	5	-0.722	---	---	0
113	milrinone	0	3	0.721	---	---	0
114	skimmianine	0	4	0.72	---	---	0
115	phthalylsulfathiazole	0	5	0.719	---	---	0
116	bisacodyl	0	4	0.718	---	---	0
117	Prestwick-857	0	4	-0.717	---	---	0
118	anabasine	0.308	3	0.714	---	---	33
119	clemastine	0	3	-0.714	---	---	0
120	digoxin	0.177	4	0.71	---	---	25
121	guanadrel	-0.178	5	-0.71	---	---	20
122	Prestwick-1084	0	4	0.709	---	---	0
123	Prestwick-674	0.135	6	0.707	---	---	16
124	tranexamic acid	0	5	-0.706	---	---	0
125	fisetin	0	1	0.704	---	---	0
126	omeprazole	0	4	0.703	---	---	0
127	STOCK1N-35696	0	2	-0.701	---	---	0
128	levomepromazine	0	4	-0.701	---	---	0
129	alcuronium chloride	0	2	0.699	---	---	0
130	terazosin	0	4	-0.697	---	---	0
131	verteporfin	0	3	0.696	---	---	0
132	ursodeoxycholic acid	0	3	0.693	---	---	0
133	phenanthridinone	0	1	-0.691	---	---	0
134	aciclovir	-0.11	6	-0.691	---	---	16
135	iproniazid	-0.136	5	-0.69	---	---	20
136	splitomicin	0	1	-0.686	---	---	0
137	Y-27632	0	2	0.684	---	---	0
138	CP-320650-01	-0.097	8	-0.684	---	---	12
139	rimexolone	0	4	0.683	---	---	0
140	meticrane	0	5	0.683	---	---	0
141	guanabenz	0	5	-0.683	---	---	0
142	5109870	0	1	0.683	---	---	0
143	Gly-His-Lys	0	3	-0.682	---	---	0
144	protoveratrine A	0.2	4	0.68	---	---	25
145	isometheptene	0	4	-0.679	---	---	0
146	hexestrol	0	4	0.679	---	---	0
147	procaine	0	5	0.679	---	---	0
148	colistin	0	4	-0.678	---	---	0
149	merbromin	0	5	-0.676	---	---	0
150	ronidazole	0	3	0.676	---	---	0
151	pararosaniline	0	1	0.675	---	---	0
152	ebselen	0	3	0.674	---	---	0
153	clorsulon	0	4	-0.673	---	---	0
154	morantel	0	5	0.673	---	---	0
155	doxazosin	0	4	0.672	---	---	0
156	PHA-00665752	0	1	0.672	---	---	0
157	difenidol	0	3	0.67	---	---	0
158	trimethobenzamide	0	5	-0.669	---	---	0
159	amantadine	0	4	-0.665	---	---	0
160	PF-00539745-00	0	3	-0.665	---	---	0
161	finasteride	0	6	-0.662	---	---	0
162	repaglinide	0	4	0.661	---	---	0
163	oxybenzone	-0.175	4	-0.66	---	---	25
164	quinostatin	0	2	0.66	---	---	0
165	ribavirin	0	4	-0.66	---	---	0
166	riboflavin	0	4	0.659	---	---	0
167	Prestwick-642	0	4	-0.659	---	---	0
168	pheneticillin	0	4	-0.659	---	---	0
169	metronidazole	0	5	-0.658	---	---	0
170	0297417-0002B	0	3	0.655	---	---	0
171	0175029-0000	0	6	0.654	---	---	0
172	1,4-chrysenequinone	0	2	0.654	---	---	0
173	gliclazide	0	4	0.653	---	---	0
174	tomelukast	0	1	-0.649	---	---	0
175	liothyronine	0	4	0.648	---	---	0
176	tacrolimus	0	3	-0.647	---	---	0
177	2-deoxy-D-glucose	0	1	-0.646	---	---	0
178	phenyl biguanide	0	1	-0.644	---	---	0
179	ifenprodil	0	4	0.644	---	---	0
180	H-7	0	4	0.643	---	---	0
181	tolnaftate	0	5	-0.643	---	---	0
182	vincamine	0	6	-0.642	---	---	0
183	ajmaline	0	3	-0.642	---	---	0
184	chlorogenic acid	0	4	-0.641	---	---	0
185	iloprost	0	3	-0.64	---	---	0
186	lisinopril	0	3	0.64	---	---	0
187	carteolol	-0.001	4	-0.64	---	---	25
188	napelline	0.163	4	0.639	---	---	25
189	fludrocortisone	0	8	-0.639	---	---	0
190	sulfadimethoxine	0	5	-0.638	---	---	0
191	quinpirole	0	4	-0.637	---	---	0
192	5224221	0	2	0.637	---	---	0
193	1,5-isoquinolinediol	0	1	-0.636	---	---	0
194	W-13	0	2	-0.635	---	---	0
195	roxithromycin	0	4	0.635	---	---	0
196	clomipramine	0	4	0.634	---	---	0
197	chlorhexidine	-0.161	5	-0.634	---	---	20
198	exisulind	0	2	-0.632	---	---	0
199	TTNPB	0	2	-0.63	---	---	0
200	scopoletin	0	2	0.629	---	---	0
201	celecoxib	0	5	-0.629	---	---	0
202	HNMPA-(AM)3	0	1	-0.627	---	---	0
203	NU-1025	0	2	-0.626	---	---	0
204	pargyline	0	4	0.626	---	---	0
205	benzocaine	0	4	-0.626	---	---	0
206	furazolidone	0	4	-0.625	---	---	0
207	eticlopride	0	4	-0.625	---	---	0
208	trioxysalen	0	4	0.625	---	---	0
209	cefotiam	0	4	-0.625	---	---	0
210	demecarium bromide	0	4	-0.624	---	---	0
211	sulfamonomethoxine	0	4	-0.624	---	---	0
212	5140203	0	1	0.623	---	---	0
213	sulmazole	0	3	-0.623	---	---	0
214	MS-275	0	2	0.623	---	---	0
215	5162773	0	1	0.621	---	---	0
216	carbenoxolone	0	4	-0.619	---	---	0
217	phenoxybenzamine	0	4	0.619	---	---	0
218	clemizole	-0.166	5	0.619	---	---	0
219	imipenem	0	4	0.618	---	---	0
220	dimethyloxalylglycine	0	1	-0.617	---	---	0
221	alexidine	0	4	0.617	---	---	0
222	betulinic acid	0	4	-0.617	---	---	0
223	cobalt chloride	0	3	-0.615	---	---	0
224	acemetacin	0	4	-0.615	---	---	0
225	indoprofen	0	4	-0.615	---	---	0
226	flunarizine	0	4	0.614	---	---	0
227	pipemidic acid	0.217	3	0.614	---	---	33
228	3-aminobenzamide	0	1	-0.612	---	---	0
229	2-aminobenzenesulfonamide	0	4	-0.612	---	---	0
230	diphenhydramine	0	5	-0.611	---	---	0
231	copper sulfate	-0.143	4	-0.61	---	---	25
232	methyldopate	0	4	-0.61	---	---	0
233	N-phenylanthranilic acid	0	1	-0.609	---	---	0
234	mercaptopurine	0	2	-0.609	---	---	0
235	trapidil	0	3	-0.607	---	---	0
236	pyrithyldione	0	4	-0.605	---	---	0
237	azapropazone	0	3	-0.605	---	---	0
238	triflupromazine	0	4	-0.604	---	---	0
239	aminohippuric acid	0.19	4	0.603	---	---	25
240	etomidate	0	3	0.601	---	---	0
241	bufexamac	0	4	0.601	---	---	0
242	mimosine	-0.048	3	-0.601	---	---	33
243	rottlerin	0	3	0.601	---	---	0
244	5666823	0	1	-0.6	---	---	0
245	hexetidine	0	4	-0.6	---	---	0
246	zoxazolamine	0.187	4	0.6	---	---	25
247	flufenamic acid	0.084	6	0.6	---	---	16
248	xamoterol	0	3	-0.599	---	---	0
249	sodium phenylbutyrate	0	7	-0.598	---	---	0
250	natamycin	0	4	0.598	---	---	0
251	benzbromarone	0	3	-0.596	---	---	0
252	5286656	0	1	0.596	---	---	0
253	butein	0	2	-0.595	---	---	0
254	medrysone	0	6	0.594	---	---	0
255	myricetin	0	4	-0.594	---	---	0
256	nomegestrol	0	3	-0.594	---	---	0
257	arachidonic acid	-0.237	3	-0.593	---	---	33
258	exemestane	0	1	0.592	---	---	0
259	SC-58125	0	4	-0.591	---	---	0
260	cefamandole	0	4	-0.591	---	---	0
261	oxprenolol	0	4	0.591	---	---	0
262	nystatin	0	3	-0.59	---	---	0
263	bepridil	0	4	0.59	---	---	0
264	ciclopirox	0	4	-0.589	---	---	0
265	cetirizine	0	4	0.588	---	---	0
266	dapsone	0	5	-0.588	---	---	0
267	epivincamine	0.185	4	0.588	---	---	25
268	levopropoxyphene	0	4	-0.586	---	---	0
269	oxamic acid	0	1	-0.586	---	---	0
270	acetazolamide	0	4	0.586	---	---	0
271	etofenamate	0	4	0.585	---	---	0
272	dicycloverine	-0.156	5	-0.585	---	---	20
273	tiletamine	0	4	-0.584	---	---	0
274	chlorzoxazone	0	4	0.583	---	---	0
275	ampyrone	0	5	-0.583	---	---	0
276	estriol	0	4	0.581	---	---	0
277	pivmecillinam	0.055	4	-0.581	---	---	25
278	leflunomide	0	4	-0.58	---	---	0
279	levonorgestrel	0	6	0.578	---	---	0
280	ginkgolide A	0	4	0.578	---	---	0
281	iopromide	0	4	-0.578	---	---	0
282	thiostrepton	0	4	0.577	---	---	0
283	5213008	0	1	0.576	---	---	0
284	glafenine	0.225	4	0.576	---	---	25
285	ipratropium bromide	0	3	0.575	---	---	0
286	benzathine benzylpenicillin	0	4	-0.575	---	---	0
287	nitrofural	0	4	-0.575	---	---	0
288	levobunolol	0	4	-0.574	---	---	0
289	trifluridine	0.195	4	0.573	---	---	25
290	bacampicillin	-0.238	4	-0.573	---	---	25
291	gefitinib	0	1	-0.573	---	---	0
292	ethisterone	-0.119	6	-0.572	---	---	16
293	diethylstilbestrol	-0.128	6	-0.571	---	---	16
294	pizotifen	-0.188	4	-0.57	---	---	25
295	metoprolol	0	4	-0.569	---	---	0
296	isoniazid	0	5	-0.568	---	---	0
297	fenofibrate	-0.28	3	-0.566	---	---	33
298	cephaeline	0	5	-0.566	---	---	0
299	apramycin	0	4	0.566	---	---	0
300	valinomycin	0	4	-0.566	---	---	0
301	metaraminol	0	4	0.565	---	---	0
302	cloperastine	0.161	6	0.565	---	---	16
303	hycanthone	-0.165	4	-0.564	---	---	25
304	pilocarpine	0	4	-0.564	---	---	0
305	pregnenolone	0	4	-0.563	---	---	0
306	berberine	0	4	0.562	---	---	0
307	acetohexamide	-0.235	4	-0.562	---	---	25
308	ketotifen	0	4	-0.561	---	---	0
309	doxorubicin	0	3	0.56	---	---	0
310	zomepirac	0	4	0.558	---	---	0
311	pentoxifylline	0	5	-0.557	---	---	0
312	metamizole sodium	0	6	0.557	---	---	0
313	daunorubicin	0	4	0.556	---	---	0
314	reserpine	-0.228	3	0.556	---	---	0
315	iohexol	0	4	-0.555	---	---	0
316	(-)-catechin	0	1	0.555	---	---	0
317	rifampicin	0	4	-0.554	---	---	0
318	Prestwick-920	0	4	0.553	---	---	0
319	antimycin A	0	5	0.553	---	---	0
320	tropicamide	0.257	6	0.553	---	---	33
321	cytochalasin B	0	1	-0.553	---	---	0
322	risperidone	0	3	0.552	---	---	0
323	cyanocobalamin	0	4	0.552	---	---	0
324	metampicillin	0	5	-0.552	---	---	0
325	ethotoin	0	6	0.552	---	---	0
326	(+)-chelidonine	0	4	-0.551	---	---	0
327	cyproterone	0	4	0.549	---	---	0
328	propafenone	0	4	0.549	---	---	0
329	16,16-dimethylprostaglandin E2	0	3	-0.548	---	---	0
330	clomifene	0.226	4	0.548	---	---	25
331	sulfametoxydiazine	0	4	0.548	---	---	0
332	proscillaridin	0	3	0.547	---	---	0
333	carbachol	0	4	0.547	---	---	0
334	acepromazine	0	4	0.546	---	---	0
335	mefexamide	0	4	-0.546	---	---	0
336	fluoxetine	0	4	-0.546	---	---	0
337	sulfamethoxypyridazine	0	5	0.546	---	---	0
338	bupropion	0.206	4	0.545	---	---	25
339	dihydroergocristine	0	4	-0.545	---	---	0
340	fipexide	0	3	0.545	---	---	0
341	pentoxyverine	0	4	0.544	---	---	0
342	nadide	0	4	-0.544	---	---	0
343	nizatidine	0	4	-0.544	---	---	0
344	azacitidine	0	3	0.543	---	---	0
345	phenindione	0	4	0.543	---	---	0
346	fasudil	0	2	-0.542	---	---	0
347	lysergol	0	4	0.542	---	---	0
348	tolazoline	0	5	-0.542	---	---	0
349	iodixanol	0	3	-0.542	---	---	0
350	sitosterol	0	4	0.542	---	---	0
351	ceforanide	0	4	-0.541	---	---	0
352	AH-23848	0	3	0.541	---	---	0
353	melatonin	0	4	-0.541	---	---	0
354	velnacrine	0.192	4	0.541	---	---	25
355	khellin	0	5	-0.54	---	---	0
356	norethisterone	0	4	0.539	---	---	0
357	tetracycline	0	5	-0.538	---	---	0
358	nipecotic acid	0	4	0.538	---	---	0
359	iopamidol	0	4	-0.538	---	---	0
360	isocarboxazid	0.033	5	-0.537	---	---	20
361	ellipticine	0	4	0.537	---	---	0
362	mebhydrolin	0	4	-0.536	---	---	0
363	levamisole	0	4	0.536	---	---	0
364	scriptaid	0.287	3	0.534	---	---	33
365	C-75	0	4	0.533	---	---	0
366	Prestwick-665	0	5	0.533	---	---	0
367	cefalexin	0	5	0.533	---	---	0
368	esculetin	0	3	-0.532	---	---	0
369	lansoprazole	0	4	-0.531	---	---	0
370	corynanthine	-0.256	3	0.53	---	---	0
371	arecoline	0	4	-0.53	---	---	0
372	trimethadione	0	4	-0.53	---	---	0
373	fusaric acid	0	4	0.529	---	---	0
374	etamsylate	0	4	0.529	---	---	0
375	fenoterol	0	3	0.526	---	---	0
376	ambroxol	0.162	4	-0.526	---	---	0
377	amoxicillin	0	4	0.525	---	---	0
378	diloxanide	0	4	-0.525	---	---	0
379	folic acid	0.192	4	-0.525	---	---	0
380	maprotiline	0	4	-0.524	---	---	0
381	4,5-dianilinophthalimide	0	2	0.524	---	---	0
382	cortisone	0	3	0.523	---	---	0
383	sulfaquinoxaline	0	3	-0.523	---	---	0
384	hymecromone	0	4	-0.521	---	---	0
385	MG-132	0	1	-0.52	---	---	0
386	pseudopelletierine	0.195	4	0.52	---	---	25
387	dequalinium chloride	0	4	0.52	---	---	0
388	harmalol	-0.257	3	-0.518	---	---	33
389	chloramphenicol	0	4	0.518	---	---	0
390	tonzonium bromide	0.206	4	0.518	---	---	25
391	fluspirilene	0	4	0.518	---	---	0
392	flunisolide	0.128	6	0.517	---	---	16
393	adenosine phosphate	-0.189	4	-0.517	---	---	25
394	halofantrine	0	3	-0.517	---	---	0
395	lorglumide	0	5	0.516	---	---	0
396	PHA-00745360	0	8	-0.516	---	---	0
397	paracetamol	0	4	0.515	---	---	0
398	clioquinol	0	5	0.515	---	---	0
399	cyclic adenosine monophosphate	0	4	-0.514	---	---	0
400	amoxapine	0.177	5	0.514	---	---	20
401	cefoperazone	0	3	-0.514	---	---	0
402	5155877	0	4	-0.514	---	---	0
403	norcyclobenzaprine	0	4	0.514	---	---	0
404	rolitetracycline	0	4	0.514	---	---	0
405	clenbuterol	0	5	-0.514	---	---	0
406	quinethazone	0	4	0.512	---	---	0
407	cycloserine	0	4	0.512	---	---	0
408	roxarsone	0	4	0.512	---	---	0
409	eucatropine	0	6	0.511	---	---	0
410	demecolcine	0	1	0.511	---	---	0
411	monastrol	-0.079	8	-0.51	---	---	12
412	oxolamine	0	4	-0.51	---	---	0
413	dacarbazine	0	4	0.51	---	---	0
414	methylergometrine	0	4	0.51	---	---	0
415	amiodarone	0	5	0.509	---	---	0
416	vigabatrin	0.232	3	-0.509	---	---	0
417	Prestwick-685	0	5	0.507	---	---	0
418	picotamide	0.148	5	0.507	---	---	20
419	torasemide	0	4	0.507	---	---	0
420	tetracaine	0	3	-0.506	---	---	0
421	sulfabenzamide	0.187	4	0.506	---	---	25
422	butoconazole	0.205	4	0.505	---	---	25
423	denatonium benzoate	0	4	0.505	---	---	0
424	clobetasol	0	3	0.504	---	---	0
425	cinchocaine	0.132	5	0.504	---	---	20
426	imidurea	0	3	0.504	---	---	0
427	ramifenazone	0	4	-0.504	---	---	0
428	zaprinast	0	4	-0.503	---	---	0
429	calcium folinate	0.189	5	-0.502	---	---	0
430	0179445-0000	0.095	8	0.502	---	---	12
431	myosmine	0	6	-0.502	---	---	0
432	flurbiprofen	0.14	5	0.501	---	---	20
433	Chicago Sky Blue 6B	0	4	-0.501	---	---	0
434	fenoprofen	0	6	0.501	---	---	0
435	piromidic acid	-0.197	4	0.5	---	---	0
436	tetraethylenepentamine	-0.107	6	-0.5	---	---	16
437	parbendazole	0	4	0.5	---	---	0
438	megestrol	0	4	-0.5	---	---	0
439	gelsemine	0	4	-0.499	---	---	0
440	karakoline	0	6	-0.498	---	---	0
441	minoxidil	-0.142	5	-0.498	---	---	20
442	clidinium bromide	0	4	-0.497	---	---	0
443	isoxicam	0.181	5	-0.496	---	---	0
444	lovastatin	0.221	4	-0.496	---	---	0
445	mitoxantrone	0	3	0.496	---	---	0
446	betahistine	0	4	0.496	---	---	0
447	meclozine	0	5	0.496	---	---	0
448	ribostamycin	0	4	0.496	---	---	0
449	hyoscyamine	0.18	5	0.495	---	---	20
450	ethaverine	0	4	0.495	---	---	0
451	meclofenoxate	0	6	0.495	---	---	0
452	streptozocin	0	4	-0.493	---	---	0
453	benfotiamine	0	5	0.493	---	---	0
454	chlortalidone	0	4	-0.493	---	---	0
455	Prestwick-559	0	3	0.493	---	---	0
456	pyrimethamine	0	5	-0.493	---	---	0
457	ondansetron	0.012	4	-0.492	---	---	25
458	tolazamide	0	3	-0.492	---	---	0
459	staurosporine	0	4	-0.492	---	---	0
460	ganciclovir	0	4	0.492	---	---	0
461	cloxacillin	0	4	-0.491	---	---	0
462	emetine	-0.147	4	-0.49	---	---	25
463	5230742	0	2	0.49	---	---	0
464	fluorocurarine	0.194	4	0.49	---	---	25
465	mebendazole	0	5	0.489	---	---	0
466	Prestwick-972	0	3	-0.488	---	---	0
467	methylprednisolone	0	4	0.488	---	---	0
468	norfloxacin	0	5	0.487	---	---	0
469	dipyridamole	0.128	6	0.486	---	---	16
470	etidronic acid	0	4	0.486	---	---	0
471	pyrvinium	0	6	0.486	---	---	0
472	LM-1685	0	3	-0.485	---	---	0
473	ethionamide	-0.286	3	-0.485	---	---	33
474	clebopride	-0.19	4	-0.484	---	---	25
475	nifenazone	-0.156	5	-0.483	---	---	20
476	flunixin	-0.154	5	0.483	---	---	0
477	oxaprozin	0	6	0.483	---	---	0
478	phenacetin	0.214	4	0.483	---	---	25
479	niridazole	0	4	0.482	---	---	0
480	pentamidine	0.145	5	0.481	---	---	20
481	harpagoside	0	4	-0.481	---	---	0
482	dexpropranolol	0	3	0.481	---	---	0
483	tracazolate	-0.25	4	0.48	---	---	0
484	etanidazole	0	4	0.48	---	---	0
485	bezafibrate	0	4	0.479	---	---	0
486	flumequine	0	4	-0.479	---	---	0
487	parthenolide	0	4	-0.479	---	---	0
488	isoetarine	0	4	0.479	---	---	0
489	aminophylline	0	4	0.479	---	---	0
490	streptomycin	0	4	-0.478	---	---	0
491	halcinonide	0	5	0.477	---	---	0
492	lidoflazine	0	3	-0.477	---	---	0
493	diphemanil metilsulfate	0	5	-0.477	---	---	0
494	mesoridazine	0	4	0.477	---	---	0
495	phenazone	-0.001	3	-0.476	---	---	33
496	artemisinin	-0.254	3	0.475	---	---	0
497	CP-645525-01	0	3	0.475	---	---	0
498	pindolol	0.174	5	-0.475	---	---	0
499	moxonidine	0	3	0.474	---	---	0
500	calcium pantothenate	0	4	0.474	---	---	0
501	talampicillin	0	4	0.474	---	---	0
502	xylometazoline	0.215	4	0.474	---	---	25
503	PNU-0251126	0	6	-0.474	---	---	0
504	chloroquine	0.195	4	0.473	---	---	25
505	IC-86621	0	4	-0.473	---	---	0
506	latamoxef	0	3	0.473	---	---	0
507	drofenine	0	4	0.472	---	---	0
508	0317956-0000	0	8	-0.472	---	---	0
509	trimetazidine	0	4	0.472	---	---	0
510	famprofazone	-0.13	6	0.472	---	---	0
511	pyrazinamide	0	4	0.472	---	---	0
512	N-acetyl-L-leucine	0	4	0.472	---	---	0
513	metyrapone	0	4	0.471	---	---	0
514	proxymetacaine	-0.204	4	0.47	---	---	0
515	racecadotril	0	4	-0.47	---	---	0
516	articaine	-0.264	3	-0.47	---	---	33
517	metacycline	0	4	0.469	---	---	0
518	oxyphenbutazone	0	4	-0.468	---	---	0
519	loracarbef	-0.219	4	-0.468	---	---	25
520	deptropine	0	4	0.467	---	---	0
521	galantamine	0	4	0.467	---	---	0
522	co-dergocrine mesilate	0	4	-0.466	---	---	0
523	sulfadoxine	0	3	0.466	---	---	0
524	hydrastine hydrochloride	0	4	0.466	---	---	0
525	etamivan	0	4	0.465	---	---	0
526	hydrochlorothiazide	0	5	-0.464	---	---	0
527	chlormezanone	0	4	-0.464	---	---	0
528	thioproperazine	0	5	-0.463	---	---	0
529	PF-01378883-00	0	4	-0.462	---	---	0
530	propidium iodide	0	4	-0.462	---	---	0
531	pirenperone	0	5	-0.462	---	---	0
532	albendazole	0	3	0.462	---	---	0
533	homatropine	0	5	-0.462	---	---	0
534	yohimbic acid	0.216	3	-0.461	---	---	0
535	beta-escin	0	6	0.461	---	---	0
536	SC-560	0	3	-0.46	---	---	0
537	quinisocaine	0.219	4	0.46	---	---	25
538	ionomycin	-0.259	3	-0.459	---	---	33
539	nitrofurantoin	0	5	0.459	---	---	0
540	corbadrine	-0.189	4	0.459	---	---	0
541	piretanide	0	4	-0.458	---	---	0
542	mephenytoin	0	4	-0.458	---	---	0
543	levcycloserine	0	4	0.456	---	---	0
544	bambuterol	0	4	-0.455	---	---	0
545	josamycin	0.138	5	-0.455	---	---	0
546	praziquantel	-0.183	4	-0.455	---	---	25
547	adrenosterone	0	4	0.454	---	---	0
548	fluocinonide	0	5	0.453	---	---	0
549	pheniramine	0	5	-0.453	---	---	0
550	sulfafurazole	0	5	0.453	---	---	0
551	lobeline	0.223	4	0.453	---	---	25
552	diphenylpyraline	0	6	-0.453	---	---	0
553	(-)-MK-801	0	4	0.452	---	---	0
554	eldeline	0	6	0.451	---	---	0
555	meclofenamic acid	0	5	-0.45	---	---	0
556	chlorprothixene	0	4	0.45	---	---	0
557	harmol	-0.182	4	-0.45	---	---	25
558	probenecid	0.218	4	0.45	---	---	25
559	F0447-0125	0.219	4	0.45	---	---	25
560	aminocaproic acid	0	3	0.449	---	---	0
561	zimeldine	0	5	0.449	---	---	0
562	mafenide	0	5	-0.449	---	---	0
563	Prestwick-664	0	6	0.449	---	---	0
564	SB-203580	0	5	-0.449	---	---	0
565	isopropamide iodide	0	4	0.448	---	---	0
566	isosorbide	0	4	-0.448	---	---	0
567	bacitracin	0	3	-0.448	---	---	0
568	naftidrofuryl	-0.194	4	-0.448	---	---	25
569	tiabendazole	0	4	0.448	---	---	0
570	atovaquone	0	3	0.447	---	---	0
571	papaverine	0.154	4	0.447	---	---	25
572	proxyphylline	0	4	0.447	---	---	0
573	thiocolchicoside	0	4	0.446	---	---	0
574	succinylsulfathiazole	-0.157	4	-0.446	---	---	25
575	mecamylamine	0	3	0.446	---	---	0
576	rolipram	0.178	4	0.445	---	---	25
577	5194442	-0.226	4	-0.444	---	---	25
578	dl-alpha tocopherol	0	4	-0.444	---	---	0
579	Prestwick-967	0	4	-0.443	---	---	0
580	zardaverine	0	4	-0.443	---	---	0
581	cefadroxil	0	4	-0.443	---	---	0
582	mebeverine	0	4	-0.443	---	---	0
583	bromocriptine	0	5	0.442	---	---	0
584	lincomycin	-0.28	3	-0.442	---	---	33
585	econazole	0.013	4	-0.442	---	---	25
586	solanine	0	4	0.442	---	---	0
587	troleandomycin	0	4	0.442	---	---	0
588	prednicarbate	0	3	-0.441	---	---	0
589	apomorphine	0.157	5	0.441	---	---	20
590	bendroflumethiazide	0	6	0.441	---	---	0
591	brinzolamide	0	4	-0.441	---	---	0
592	dimenhydrinate	0	4	-0.441	---	---	0
593	oxetacaine	0	5	0.44	---	---	0
594	methacholine chloride	0	3	0.44	---	---	0
595	canavanine	0	3	0.44	---	---	0
596	doxylamine	0	5	-0.439	---	---	0
597	etifenin	0	4	0.439	---	---	0
598	alprostadil	0	7	-0.439	---	---	0
599	alpha-estradiol	-0.043	16	0.438	---	---	0
600	piperacetazine	-0.227	4	-0.438	---	---	25
601	quipazine	-0.007	4	-0.438	---	---	25
602	mepenzolate bromide	0	5	0.438	---	---	0
603	fluorometholone	0	4	0.438	---	---	0
604	propoxycaine	0	4	-0.437	---	---	0
605	netilmicin	0	4	-0.437	---	---	0
606	pipenzolate bromide	0	4	0.437	---	---	0
607	sulfaphenazole	0	4	0.436	---	---	0
608	nomifensine	0.178	5	0.436	---	---	20
609	tenoxicam	0	4	-0.435	---	---	0
610	furaltadone	0	6	0.435	---	---	0
611	4-hydroxyphenazone	-0.133	5	-0.435	---	---	20
612	chlortetracycline	0	5	-0.435	---	---	0
613	CAY-10397	0.322	3	0.435	---	---	33
614	hexamethonium bromide	-0.156	5	0.435	---	---	0
615	clorgiline	0	4	0.434	---	---	0
616	dydrogesterone	0.214	4	0.434	---	---	25
617	fludroxycortide	0	5	0.434	---	---	0
618	5707885	0	4	-0.434	---	---	0
619	mefloquine	0	5	0.433	---	---	0
620	chloropyrazine	0.218	4	-0.433	---	---	0
621	arcaine	0	4	-0.433	---	---	0
622	kawain	0	5	0.432	---	---	0
623	betulin	0	3	-0.432	---	---	0
624	6-azathymine	0	4	0.432	---	---	0
625	16-phenyltetranorprostaglandin E2	0	4	-0.431	---	---	0
626	fosfosal	0.208	4	0.431	---	---	25
627	BCB000040	0	4	-0.431	---	---	0
628	tolfenamic acid	0	4	0.43	---	---	0
629	vidarabine	0	4	0.43	---	---	0
630	furosemide	0	4	-0.43	---	---	0
631	suramin sodium	0	4	-0.43	---	---	0
632	valdecoxib	0	3	-0.43	---	---	0
633	Prestwick-682	0	4	-0.429	---	---	0
634	meropenem	0	4	0.429	---	---	0
635	diltiazem	0	5	0.429	---	---	0
636	tiaprofenic acid	-0.239	4	-0.428	---	---	25
637	zidovudine	-0.188	4	-0.428	---	---	25
638	methazolamide	0	4	0.428	---	---	0
639	atropine	0	4	0.427	---	---	0
640	clopamide	0	4	-0.427	---	---	0
641	dinoprost	0	4	-0.427	---	---	0
642	oxytetracycline	0	3	0.427	---	---	0
643	chlorambucil	0.193	4	0.427	---	---	25
644	CP-863187	0	4	-0.427	---	---	0
645	spiperone	0	2	0.426	---	---	0
646	dihydroergotamine	0	5	-0.426	---	---	0
647	memantine	0	4	-0.426	---	---	0
648	canrenoic acid	0	4	0.426	---	---	0
649	clotrimazole	0.145	5	0.425	---	---	20
650	cefixime	0	4	0.425	---	---	0
651	levocabastine	0	4	0.425	---	---	0
652	amphotericin B	0	4	-0.425	---	---	0
653	kanamycin	0.176	4	0.424	---	---	25
654	harman	-0.2	4	-0.424	---	---	25
655	puromycin	0	4	-0.424	---	---	0
656	propranolol	0	4	-0.423	---	---	0
657	mometasone	0	4	-0.423	---	---	0
658	thalidomide	0.091	7	0.423	---	---	14
659	budesonide	-0.185	4	0.423	---	---	0
660	rofecoxib	0	6	-0.423	---	---	0
661	iocetamic acid	0	4	-0.423	---	---	0
662	nialamide	0	4	0.422	---	---	0
663	promazine	0	6	0.422	---	---	0
664	raloxifene	-0.087	7	-0.422	---	---	14
665	mephenesin	0	5	0.422	---	---	0
666	guanfacine	0	5	0.422	---	---	0
667	tetrandrine	0	4	-0.422	---	---	0
668	S-propranolol	0	4	0.421	---	---	0
669	thiamazole	0	6	-0.421	---	---	0
670	cefepime	0	4	-0.421	---	---	0
671	bretylium tosilate	0	4	-0.421	---	---	0
672	azaperone	0	4	0.42	---	---	0
673	betaxolol	0	4	0.42	---	---	0
674	piribedil	0	4	0.42	---	---	0
675	thiethylperazine	0	4	-0.42	---	---	0
676	cefaclor	0	4	-0.42	---	---	0
677	metixene	-0.01	4	-0.42	---	---	25
678	nicardipine	0.189	4	0.42	---	---	25
679	methoxamine	0	4	-0.419	---	---	0
680	piroxicam	0	4	0.418	---	---	0
681	convolamine	0	4	-0.418	---	---	0
682	Prestwick-1080	0	4	0.417	---	---	0
683	ornidazole	0	5	0.417	---	---	0
684	cefoxitin	0	4	-0.417	---	---	0
685	tropine	0	4	-0.417	---	---	0
686	alpha-yohimbine	0.333	3	-0.416	---	---	0
687	demeclocycline	0	6	0.415	---	---	0
688	mepacrine	0	2	-0.415	---	---	0
689	alprenolol	0.173	4	0.414	---	---	25
690	proguanil	0	3	-0.413	---	---	0
691	bromopride	0.122	6	0.413	---	---	16
692	flavoxate	0	4	0.413	---	---	0
693	epirizole	0	5	0.413	---	---	0
694	N-acetylmuramic acid	0	4	-0.413	---	---	0
695	ricinine	0	4	0.413	---	---	0
696	ioversol	-0.173	4	0.413	---	---	0
697	oxybutynin	0	4	0.413	---	---	0
698	perhexiline	0	4	-0.412	---	---	0
699	pyridoxine	0	4	0.412	---	---	0
700	promethazine	0	4	0.412	---	---	0
701	dimethadione	0	4	0.411	---	---	0
702	lymecycline	-0.214	4	0.411	---	---	0
703	nimesulide	0.204	4	0.411	---	---	25
704	desoxycortone	0	4	0.411	---	---	0
705	vanoxerine	-0.197	4	-0.411	---	---	25
706	propylthiouracil	0	4	0.41	---	---	0
707	ursolic acid	0	4	-0.41	---	---	0
708	calycanthine	0	4	-0.41	---	---	0
709	sulfaguanidine	0	5	-0.409	---	---	0
710	gliquidone	0	4	-0.409	---	---	0
711	cicloheximide	0	4	-0.408	---	---	0
712	procainamide	0	4	0.408	---	---	0
713	procarbazine	0.275	3	0.408	---	---	33
714	pempidine	0	5	0.408	---	---	0
715	sulfinpyrazone	0.221	4	0.407	---	---	25
716	doxycycline	0	5	-0.407	---	---	0
717	PHA-00767505E	0.196	4	-0.407	---	---	0
718	prednisone	0	5	-0.407	---	---	0
719	bergenin	0	4	-0.407	---	---	0
720	etacrynic acid	0	3	0.407	---	---	0
721	bephenium hydroxynaphthoate	0	5	0.407	---	---	0
722	withaferin A	0.176	4	0.407	---	---	25
723	CP-944629	0	4	-0.406	---	---	0
724	(+/-)-catechin	-0.22	4	-0.406	---	---	25
725	beclometasone	0	3	0.406	---	---	0
726	ranitidine	0	5	0.406	---	---	0
727	methoxsalen	0	3	0.405	---	---	0
728	pronetalol	0	4	0.405	---	---	0
729	tridihexethyl	0	4	0.405	---	---	0
730	astemizole	0	5	0.405	---	---	0
731	nabumetone	0	4	0.404	---	---	0
732	disulfiram	0	5	-0.404	---	---	0
733	caffeic acid	0	3	0.404	---	---	0
734	acebutolol	-0.174	5	-0.404	---	---	20
735	butamben	0	4	-0.403	---	---	0
736	oxymetazoline	0	4	0.403	---	---	0
737	10-methoxyharmalan	0	4	-0.403	---	---	0
738	fluticasone	0	4	-0.403	---	---	0
739	flutamide	0.161	5	0.402	---	---	20
740	pimozide	0	4	0.402	---	---	0
741	5211181	0	2	-0.402	---	---	0
742	triamcinolone	0	5	-0.401	---	---	0
743	suprofen	-0.19	4	-0.401	---	---	25
744	picrotoxinin	0	4	0.401	---	---	0
745	heliotrine	0	6	0.401	---	---	0
746	cytisine	0	4	-0.4	---	---	0
747	amodiaquine	0.184	4	0.4	---	---	25
748	conessine	0	4	0.4	---	---	0
749	ciprofibrate	-0.218	4	-0.399	---	---	25
750	methanthelinium bromide	0	4	-0.399	---	---	0
751	etilefrine	0	4	-0.399	---	---	0
752	naloxone	0.142	6	0.399	---	---	16
753	monocrotaline	0	4	0.398	---	---	0
754	azlocillin	0	4	0.398	---	---	0
755	enilconazole	0	4	-0.398	---	---	0
756	securinine	0	4	0.398	---	---	0
757	ampicillin	0	4	-0.398	---	---	0
758	lynestrenol	0	5	-0.397	---	---	0
759	PNU-0293363	0	3	-0.397	---	---	0
760	cefmetazole	0	4	-0.397	---	---	0
761	pentetrazol	0	4	0.397	---	---	0
762	dosulepin	0.209	4	0.397	---	---	25
763	meptazinol	0	4	0.396	---	---	0
764	amylocaine	0	5	-0.396	---	---	0
765	capsaicin	0	4	0.396	---	---	0
766	ouabain	-0.176	4	0.396	---	---	0
767	glycocholic acid	-0.221	4	-0.396	---	---	25
768	citalopram	0	4	-0.396	---	---	0
769	dantrolene	0	6	-0.395	---	---	0
770	delsoline	0	4	0.395	---	---	0
771	nilutamide	0	4	-0.394	---	---	0
772	3-nitropropionic acid	0	4	0.393	---	---	0
773	desipramine	0	4	-0.392	---	---	0
774	terconazole	0	4	0.392	---	---	0
775	N6-methyladenosine	0	4	-0.392	---	---	0
776	noretynodrel	0	4	0.392	---	---	0
777	fenspiride	0.169	5	0.392	---	---	20
778	mestranol	0	4	0.392	---	---	0
779	domperidone	0	4	-0.391	---	---	0
780	carcinine	-0.029	4	0.391	---	---	25
781	pivampicillin	0	4	0.391	---	---	0
782	irinotecan	0.294	3	0.391	---	---	33
783	abamectin	0	4	0.39	---	---	0
784	oxantel	0.164	4	0.39	---	---	25
785	tetryzoline	0	3	0.39	---	---	0
786	naproxen	0.068	9	-0.39	---	---	0
787	citiolone	0	6	0.39	---	---	0
788	bisoprolol	0.208	4	0.39	---	---	25
789	hecogenin	-0.217	4	-0.389	---	---	25
790	proadifen	0	4	-0.389	---	---	0
791	tobramycin	0	4	0.389	---	---	0
792	oxamniquine	-0.185	4	-0.389	---	---	25
793	scopolamine N-oxide	0	5	0.388	---	---	0
794	meclocycline	0	4	-0.388	---	---	0
795	5253409	0	2	-0.387	---	---	0
796	diflunisal	0	5	-0.387	---	---	0
797	lycorine	0.339	5	0.387	---	---	40
798	rescinnamine	0	3	0.386	---	---	0
799	clofazimine	0.159	5	-0.386	---	---	0
800	monobenzone	0	4	0.386	---	---	0
801	kaempferol	0	4	-0.386	---	---	0
802	cyclobenzaprine	0.198	4	-0.385	---	---	0
803	nalidixic acid	0	5	0.385	---	---	0
804	3-acetylcoumarin	0	5	0.385	---	---	0
805	amitriptyline	0.097	6	-0.385	---	---	0
806	simvastatin	0	4	0.384	---	---	0
807	15(S)-15-methylprostaglandin E2	0	4	-0.383	---	---	0
808	cefuroxime	0.226	4	0.383	---	---	25
809	xylazine	0	4	0.383	---	---	0
810	tranylcypromine	-0.153	5	0.383	---	---	0
811	SR-95531	-0.04	4	0.383	---	---	25
812	danazol	-0.192	4	-0.383	---	---	25
813	terfenadine	-0.264	3	0.382	---	---	0
814	adipiodone	-0.237	4	-0.382	---	---	25
815	R-atenolol	0	4	0.382	---	---	0
816	estropipate	0	4	-0.382	---	---	0
817	erastin	0	4	-0.382	---	---	0
818	glibenclamide	0	4	0.381	---	---	0
819	seneciphylline	0	4	0.381	---	---	0
820	SR-95639A	0	4	-0.381	---	---	0
821	benzamil	0	6	-0.381	---	---	0
822	bicuculline	0	4	0.38	---	---	0
823	hydrocortisone	0	3	0.38	---	---	0
824	6-benzylaminopurine	0	5	0.38	---	---	0
825	2,6-dimethylpiperidine	0	5	0.379	---	---	0
826	pridinol	-0.207	4	0.379	---	---	0
827	tomatidine	0	4	0.379	---	---	0
828	triamterene	0.02	5	0.379	---	---	20
829	lidocaine	-0.148	5	-0.379	---	---	20
830	pergolide	0	4	-0.378	---	---	0
831	AG-028671	0.283	3	0.378	---	---	33
832	STOCK1N-35215	0	3	0.377	---	---	0
833	sertaconazole	-0.212	4	0.377	---	---	0
834	zuclopenthixol	0	4	-0.376	---	---	0
835	naphazoline	0	5	-0.376	---	---	0
836	BCB000039	0	3	0.376	---	---	0
837	pyrantel	0	5	0.375	---	---	0
838	dizocilpine	0	5	-0.375	---	---	0
839	debrisoquine	0	4	-0.375	---	---	0
840	benserazide	0	5	-0.374	---	---	0
841	isoconazole	0	5	0.374	---	---	0
842	sulfamethizole	0	4	-0.373	---	---	0
843	genistein	-0.077	17	-0.372	---	---	11
844	fusidic acid	0	4	-0.372	---	---	0
845	laudanosine	0	4	0.371	---	---	0
846	crotamiton	0	4	0.371	---	---	0
847	molsidomine	0.204	4	0.371	---	---	25
848	bromperidol	-0.246	3	0.37	---	---	0
849	calmidazolium	0	2	0.37	---	---	0
850	azacyclonol	0	5	-0.369	---	---	0
851	aztreonam	-0.156	5	-0.368	---	---	20
852	gemfibrozil	0	5	-0.368	---	---	0
853	dioxybenzone	0	4	0.367	---	---	0
854	protriptyline	0	4	0.367	---	---	0
855	dirithromycin	0	3	0.367	---	---	0
856	sulpiride	0.103	5	0.367	---	---	40
857	quercetin	0	6	-0.367	---	---	0
858	naftopidil	0	3	0.366	---	---	0
859	pirenzepine	0	5	-0.366	---	---	0
860	fendiline	0	3	-0.366	---	---	0
861	bucladesine	0.234	6	0.365	---	---	33
862	ketoconazole	0.162	4	0.365	---	---	25
863	PF-00562151-00	-0.099	8	-0.364	---	---	12
864	sulfasalazine	0.133	5	0.364	---	---	20
865	imipramine	0	4	0.363	---	---	0
866	(-)-atenolol	0	4	0.362	---	---	0
867	tetrahydroalstonine	0.176	4	0.361	---	---	25
868	ifosfamide	0	3	-0.361	---	---	0
869	dicloxacillin	0	4	-0.361	---	---	0
870	gabapentin	-0.189	4	-0.36	---	---	25
871	benzylpenicillin	0	4	0.36	---	---	0
872	salsolidin	0	4	0.359	---	---	0
873	trichlormethiazide	0	4	0.359	---	---	0
874	pirinixic acid	0.063	5	0.359	---	---	40
875	alverine	-0.207	4	-0.359	---	---	25
876	hydrastinine	0	5	-0.359	---	---	0
877	remoxipride	-0.195	4	0.358	---	---	0
878	piperacillin	0	5	-0.358	---	---	0
879	aminoglutethimide	0	3	-0.358	---	---	0
880	minaprine	-0.148	5	-0.357	---	---	20
881	depudecin	0	2	-0.357	---	---	0
882	pralidoxime	0	4	-0.356	---	---	0
883	fluvoxamine	0	4	0.355	---	---	0
884	saquinavir	0	4	0.355	---	---	0
885	aconitine	0.156	4	-0.355	---	---	0
886	spectinomycin	0	4	0.354	---	---	0
887	pimethixene	0.266	3	0.354	---	---	33
888	noscapine	0	4	-0.354	---	---	0
889	amprolium	0	5	0.354	---	---	0
890	levothyroxine sodium	0	4	-0.353	---	---	0
891	helveticoside	0.137	6	0.353	---	---	16
892	mycophenolic acid	0	3	-0.353	---	---	0
893	loperamide	0.238	6	0.352	---	---	33
894	prasterone	0	4	-0.352	---	---	0
895	trimethylcolchicinic acid	-0.149	4	0.352	---	---	0
896	diperodon	0	3	-0.351	---	---	0
897	homosalate	0.182	4	0.351	---	---	25
898	AR-A014418	0	3	-0.351	---	---	0
899	alfuzosin	0	5	0.351	---	---	0
900	biotin	0	3	0.351	---	---	0
901	ethambutol	0	5	0.35	---	---	0
902	lumicolchicine	0	3	-0.349	---	---	0
903	altretamine	0	4	-0.349	---	---	0
904	CP-690334-01	0	8	-0.348	---	---	0
905	Prestwick-1083	0	3	-0.348	---	---	0
906	nisoxetine	0	4	0.348	---	---	0
907	ketanserin	-0.184	4	0.348	---	---	0
908	diprophylline	0.017	5	-0.347	---	---	20
909	lithocholic acid	0	6	-0.346	---	---	0
910	pentolonium	0	5	0.346	---	---	0
911	tolmetin	0	4	-0.345	---	---	0
912	Prestwick-981	-0.262	3	-0.345	---	---	33
913	pepstatin	0	4	-0.345	---	---	0
914	foliosidine	0.138	6	-0.344	---	---	0
915	gibberellic acid	0	4	-0.344	---	---	0
916	benzonatate	0	5	0.344	---	---	0
917	betonicine	0.128	6	-0.343	---	---	0
918	solasodine	0	6	0.343	---	---	0
919	isocorydine	0	4	-0.343	---	---	0
920	suxibuzone	0	4	0.343	---	---	0
921	gallamine triethiodide	0	5	0.343	---	---	0
922	rilmenidine	0.193	4	-0.342	---	---	0
923	etynodiol	0	4	-0.342	---	---	0
924	moroxydine	0.148	5	-0.341	---	---	0
925	ergocalciferol	0	4	-0.341	---	---	0
926	dropropizine	0	4	-0.341	---	---	0
927	diethylcarbamazine	0	4	0.341	---	---	0
928	salbutamol	0	5	0.34	---	---	0
929	PHA-00846566E	0	3	-0.34	---	---	0
930	progesterone	0	4	0.34	---	---	0
931	molindone	0	4	0.339	---	---	0
932	acetylsalicylic acid	0.073	13	0.339	---	---	7
933	ketoprofen	0	6	0.339	---	---	0
934	PF-00875133-00	0	3	-0.339	---	---	0
935	flupentixol	0	4	0.338	---	---	0
936	atropine methonitrate	0	3	0.338	---	---	0
937	neostigmine bromide	0	4	-0.337	---	---	0
938	11-deoxy-16,16-dimethylprostaglandin E2	0	4	-0.337	---	---	0
939	rotenone	0.179	4	0.337	---	---	25
940	zalcitabine	0	4	-0.336	---	---	0
941	dexibuprofen	0	4	-0.335	---	---	0
942	palmatine	0	4	0.335	---	---	0
943	wortmannin	-0.048	18	-0.334	---	---	5
944	proglumide	-0.17	5	-0.334	---	---	20
945	etofylline	0	5	0.334	---	---	0
946	raubasine	0.028	4	-0.333	---	---	25
947	colforsin	0	5	-0.333	---	---	0
948	ticarcillin	0	3	0.333	---	---	0
949	guanethidine	0	3	0.332	---	---	0
950	prochlorperazine	0.051	16	0.332	---	---	6
951	alfadolone	0.312	3	0.332	---	---	33
952	AG-012559	0.311	3	0.331	---	---	33
953	ceftazidime	0	3	0.331	---	---	0
954	betamethasone	0	3	-0.331	---	---	0
955	trimipramine	0	4	0.331	---	---	0
956	hydralazine	-0.121	6	0.33	---	---	0
957	methylbenzethonium chloride	0	6	0.33	---	---	0
958	6-bromoindirubin-3'-oxime	0.121	7	0.329	---	---	14
959	dehydrocholic acid	-0.141	5	-0.329	---	---	20
960	methocarbamol	-0.295	3	-0.329	---	---	33
961	orphenadrine	0	6	-0.329	---	---	0
962	nortriptyline	0	4	0.329	---	---	0
963	hemicholinium	0	4	0.328	---	---	0
964	benperidol	0	4	0.328	---	---	0
965	MG-262	0.294	3	0.327	---	---	33
966	7-aminocephalosporanic acid	0	4	-0.327	---	---	0
967	spaglumic acid	0	2	-0.327	---	---	0
968	PHA-00816795	0	2	-0.327	---	---	0
969	PNU-0230031	0	8	-0.327	---	---	0
970	moxisylyte	0	5	0.327	---	---	0
971	spiradoline	0	4	-0.326	---	---	0
972	androsterone	0	4	0.326	---	---	0
973	suloctidil	0	4	0.326	---	---	0
974	gramine	-0.171	4	-0.326	---	---	25
975	carmustine	0.291	3	0.325	---	---	33
976	metanephrine	-0.184	5	-0.325	---	---	20
977	alvespimycin	0	12	0.324	---	---	0
978	aminophenazone	0	5	0.324	---	---	0
979	diclofenamide	0	4	-0.324	---	---	0
980	H-89	0.289	3	0.324	---	---	33
981	clindamycin	0	5	0.324	---	---	0
982	naltrexone	-0.011	5	-0.323	---	---	20
983	esculin	0	4	0.323	---	---	0
984	syrosingopine	0	4	-0.323	---	---	0
985	methapyrilene	-0.17	4	0.323	---	---	0
986	dyclonine	0	4	0.323	---	---	0
987	urapidil	0	4	0.322	---	---	0
988	metrifonate	0	5	0.322	---	---	0
989	epiandrosterone	-0.173	4	-0.322	---	---	25
990	buspirone	0	4	0.321	---	---	0
991	bemegride	0	4	-0.321	---	---	0
992	phenazopyridine	0	4	0.321	---	---	0
993	sulfadiazine	0	5	0.32	---	---	0
994	cinchonidine	0	4	-0.32	---	---	0
995	PF-00539758-00	0.279	3	0.32	---	---	33
996	alpha-ergocryptine	-0.122	6	-0.319	---	---	16
997	methyldopa	0	5	0.319	---	---	0
998	dexpanthenol	0	4	0.319	---	---	0
999	pioglitazone	-0.069	11	-0.319	---	---	9
1000	butirosin	0.168	4	0.319	---	---	25
1001	glycopyrronium bromide	0	5	0.318	---	---	0
1002	naftifine	0.198	4	0.318	---	---	25
1003	selegiline	0	4	0.318	---	---	0
1004	cyclopentolate	0	4	0.317	---	---	0
1005	(-)-isoprenaline	-0.195	4	-0.317	---	---	25
1006	dinoprostone	0.214	4	-0.316	---	---	0
1007	octopamine	0.225	4	0.315	---	---	25
1008	nifurtimox	0	4	-0.315	---	---	0
1009	oxolinic acid	-0.158	5	0.315	---	---	0
1010	tocainide	0.203	4	0.315	---	---	25
1011	oxybuprocaine	0	4	0.314	---	---	0
1012	santonin	0	4	0.314	---	---	0
1013	quinidine	0	3	0.314	---	---	0
1014	mevalolactone	0	3	-0.313	---	---	0
1015	phentolamine	0.228	7	0.313	---	---	28
1016	homochlorcyclizine	0	4	0.313	---	---	0
1017	aceclofenac	0	4	-0.312	---	---	0
1018	flecainide	-0.105	6	-0.312	---	---	16
1019	orlistat	0	5	0.312	---	---	0
1020	Prestwick-1100	0	4	0.312	---	---	0
1021	acenocoumarol	0.17	5	-0.312	---	---	0
1022	diazoxide	0	5	-0.312	---	---	0
1023	carbamazepine	0	8	0.311	---	---	0
1024	oleandomycin	0	5	0.31	---	---	0
1025	boldine	0	4	-0.31	---	---	0
1026	alfaxalone	0	3	0.31	---	---	0
1027	cefalotin	0	4	0.309	---	---	0
1028	dobutamine	0	4	-0.309	---	---	0
1029	probucol	-0.104	6	-0.309	---	---	16
1030	edrophonium chloride	0	5	0.309	---	---	0
1031	vinpocetine	0	4	0.308	---	---	0
1032	Prestwick-675	0.195	4	0.308	---	---	25
1033	hesperidin	0	4	-0.308	---	---	0
1034	mephentermine	0	5	0.307	---	---	0
1035	cyclizine	0	4	0.307	---	---	0
1036	nimodipine	0.192	4	-0.307	---	---	0
1037	docosahexaenoic acid ethyl ester	0	2	-0.306	---	---	0
1038	cefsulodin	0	4	0.306	---	---	0
1039	idoxuridine	0	5	-0.306	---	---	0
1040	hydroflumethiazide	0	5	0.306	---	---	0
1041	allantoin	-0.171	5	0.306	---	---	0
1042	sulfapyridine	-0.215	4	-0.306	---	---	25
1043	digoxigenin	0	5	-0.306	---	---	0
1044	nafcillin	0	4	-0.306	---	---	0
1045	cyclopenthiazide	0	4	-0.305	---	---	0
1046	iopanoic acid	0	4	0.305	---	---	0
1047	labetalol	0	4	0.305	---	---	0
1048	moracizine	0	4	-0.305	---	---	0
1049	mefenamic acid	0	5	-0.304	---	---	0
1050	colecalciferol	-0.208	4	0.304	---	---	0
1051	troglitazone	-0.037	16	-0.304	---	---	6
1052	captopril	0.143	5	0.304	---	---	20
1053	NS-398	0	3	0.304	---	---	0
1054	letrozole	0	4	0.303	---	---	0
1055	phenelzine	-0.143	6	0.303	---	---	0
1056	neomycin	0	5	0.303	---	---	0
1057	metformin	0.051	10	-0.302	---	---	0
1058	diclofenac	0	5	0.302	---	---	0
1059	spironolactone	0	5	0.302	---	---	0
1060	minocycline	0	5	-0.301	---	---	0
1061	chlorpromazine	-0.079	19	0.3	---	---	0
1062	ritodrine	0	4	0.3	---	---	0
1063	STOCK1N-28457	0	3	-0.299	---	---	0
1064	nicergoline	0	5	0.299	---	---	0
1065	niflumic acid	0	4	-0.299	---	---	0
1066	primidone	0.173	4	0.299	---	---	25
1067	tiapride	0	5	0.298	---	---	0
1068	lactobionic acid	0	4	-0.298	---	---	0
1069	serotonin	-0.178	5	-0.298	---	---	20
1070	florfenicol	0	4	0.298	---	---	0
1071	baclofen	-0.146	5	-0.297	---	---	20
1072	Prestwick-864	0	4	-0.297	---	---	0
1073	dihydrostreptomycin	0.135	5	0.297	---	---	20
1074	profenamine	0	4	-0.297	---	---	0
1075	pentetic acid	0	5	-0.297	---	---	0
1076	ticlopidine	0.147	5	0.296	---	---	20
1077	amikacin	0	4	0.296	---	---	0
1078	carbarsone	0	4	0.295	---	---	0
1079	mesalazine	0	5	-0.295	---	---	0
1080	Prestwick-689	-0.198	4	0.295	---	---	0
1081	ivermectin	-0.157	5	0.294	---	---	0
1082	trifluoperazine	0	16	0.294	---	---	0
1083	enoxacin	0	4	0.293	---	---	0
1084	antazoline	-0.054	4	-0.293	---	---	25
1085	paromomycin	0	4	-0.293	---	---	0
1086	isradipine	0	4	0.292	---	---	0
1087	0316684-0000	0	4	-0.292	---	---	0
1088	nifuroxazide	-0.157	4	-0.292	---	---	25
1089	3-hydroxy-DL-kynurenine	0	6	-0.292	---	---	0
1090	sulfachlorpyridazine	0	5	0.291	---	---	0
1091	epitiostanol	0	4	-0.291	---	---	0
1092	hydroquinine	0.198	4	0.291	---	---	25
1093	vorinostat	0.139	12	0.291	---	---	16
1094	todralazine	0	5	0.291	---	---	0
1095	brompheniramine	0	4	-0.29	---	---	0
1096	AG-013608	0	8	-0.29	---	---	0
1097	N-acetyl-L-aspartic acid	0	4	-0.29	---	---	0
1098	nordihydroguaiaretic acid	0.085	15	0.29	---	---	13
1099	fluvastatin	0	4	0.29	---	---	0
1100	piracetam	0	4	0.29	---	---	0
1101	kinetin	0	4	0.289	---	---	0
1102	lobelanidine	0	4	-0.289	---	---	0
1103	meprylcaine	0.214	4	0.289	---	---	25
1104	sisomicin	0	4	0.289	---	---	0
1105	nalbuphine	0	5	0.289	---	---	0
1106	cefalonium	0	3	0.288	---	---	0
1107	perphenazine	0.16	5	-0.288	---	---	0
1108	flucloxacillin	0.203	4	-0.287	---	---	0
1109	rifabutin	0	3	-0.287	---	---	0
1110	ciclosporin	0	6	-0.287	---	---	0
1111	paclitaxel	-0.02	6	-0.287	---	---	16
1112	cisapride	-0.25	4	-0.287	---	---	25
1113	chloropyramine	0.215	4	0.286	---	---	25
1114	triprolidine	0	4	-0.286	---	---	0
1115	glimepiride	0	4	-0.285	---	---	0
1116	dilazep	-0.153	5	0.285	---	---	0
1117	SC-19220	0	4	-0.285	---	---	0
1118	cinoxacin	-0.189	4	0.285	---	---	0
1119	prednisolone	0	5	-0.284	---	---	0
1120	mepyramine	0	4	0.282	---	---	0
1121	tamoxifen	-0.083	7	-0.281	---	---	14
1122	amiloride	-0.154	5	0.281	---	---	0
1123	SB-202190	0	5	0.281	---	---	0
1124	propofol	-0.198	4	0.281	---	---	0
1125	amrinone	0.196	4	0.281	---	---	25
1126	scoulerine	0	4	-0.28	---	---	0
1127	tetroquinone	0	4	0.28	---	---	0
1128	phensuximide	0.185	4	0.28	---	---	25
1129	midecamycin	0	5	0.279	---	---	0
1130	cefazolin	0	5	-0.279	---	---	0
1131	gossypol	0	6	-0.278	---	---	0
1132	ciprofloxacin	0.138	5	-0.278	---	---	0
1133	phenylpropanolamine	0	4	0.278	---	---	0
1134	resveratrol	-0.069	9	0.276	---	---	0
1135	ethoxyquin	0	5	-0.275	---	---	0
1136	iobenguane	0	4	0.275	---	---	0
1137	fenbendazole	0	4	0.275	---	---	0
1138	semustine	0.187	4	0.275	---	---	25
1139	alclometasone	0.17	4	0.274	---	---	25
1140	telenzepine	0	4	0.273	---	---	0
1141	doxepin	0	3	0.271	---	---	0
1142	guaifenesin	0.128	6	0.271	---	---	16
1143	metolazone	0	5	-0.27	---	---	0
1144	clozapine	0.085	17	-0.269	---	---	0
1145	metergoline	0	4	0.269	---	---	0
1146	vitexin	0	4	-0.268	---	---	0
1147	verapamil	-0.128	6	-0.267	---	---	16
1148	Prestwick-984	0	4	0.267	---	---	0
1149	yohimbine	0	5	-0.267	---	---	0
1150	Prestwick-1085	0	4	0.266	---	---	0
1151	decamethonium bromide	0	4	-0.266	---	---	0
1152	oxedrine	-0.207	4	-0.266	---	---	25
1153	acacetin	0	6	-0.266	---	---	0
1154	etodolac	0	5	0.266	---	---	0
1155	cinnarizine	0	4	-0.265	---	---	0
1156	lanatoside C	0	6	0.265	---	---	0
1157	sulfacetamide	-0.21	4	0.264	---	---	0
1158	azathioprine	-0.109	7	-0.264	---	---	14
1159	naringin	0	4	0.264	---	---	0
1160	acetylsalicylsalicylic acid	0	4	0.263	---	---	0
1161	ofloxacin	0	5	0.263	---	---	0
1162	cefapirin	0.221	4	0.263	---	---	25
1163	equilin	-0.172	5	-0.262	---	---	20
1164	ioxaglic acid	0	3	0.262	---	---	0
1165	ketorolac	-0.207	4	0.261	---	---	0
1166	mianserin	-0.012	5	0.261	---	---	20
1167	deferoxamine	-0.092	8	0.261	---	---	0
1168	nefopam	0.117	5	0.261	---	---	20
1169	ethosuximide	0	4	0.261	---	---	0
1170	indometacin	0	8	0.26	---	---	0
1171	trimethoprim	-0.17	5	-0.26	---	---	20
1172	cyproheptadine	0	5	0.259	---	---	0
1173	chlorpropamide	0	6	-0.259	---	---	0
1174	sulfamethoxazole	-0.175	5	0.259	---	---	0
1175	lomustine	0.224	4	-0.259	---	---	0
1176	haloperidol	-0.069	32	-0.259	---	---	9
1177	hydroxyzine	0	5	-0.258	---	---	0
1178	mifepristone	0	4	-0.258	---	---	0
1179	indapamide	0	6	-0.258	---	---	0
1180	carbinoxamine	0	4	0.258	---	---	0
1181	benzethonium chloride	0	3	0.257	---	---	0
1182	piperine	0	4	-0.257	---	---	0
1183	chlorcyclizine	0	6	-0.257	---	---	0
1184	nicotinic acid	0	4	0.256	---	---	0
1185	enalapril	0	4	-0.256	---	---	0
1186	physostigmine	0	4	-0.256	---	---	0
1187	dicoumarol	0	6	0.256	---	---	0
1188	propantheline bromide	0	4	0.256	---	---	0
1189	bethanechol	0	4	-0.255	---	---	0
1190	clonidine	0	4	-0.255	---	---	0
1191	tubocurarine chloride	0	4	0.255	---	---	0
1192	ozagrel	0	4	0.254	---	---	0
1193	carisoprodol	0	4	0.254	---	---	0
1194	flumetasone	-0.145	6	0.253	---	---	0
1195	benfluorex	0	4	-0.252	---	---	0
1196	flucytosine	-0.205	4	-0.252	---	---	25
1197	griseofulvin	0	5	0.251	---	---	0
1198	tinidazole	0.139	6	0.251	---	---	16
1199	dipivefrine	0	4	0.25	---	---	0
1200	estradiol	0.043	37	-0.249	---	---	2
1201	geldanamycin	0.103	15	0.249	---	---	13
1202	salsolinol	0	3	-0.249	---	---	0
1203	atropine oxide	0	5	-0.249	---	---	0
1204	strophanthidin	0.236	4	0.249	---	---	25
1205	(+)-isoprenaline	0	4	-0.248	---	---	0
1206	droperidol	0	4	-0.248	---	---	0
1207	tiratricol	-0.229	4	-0.248	---	---	25
1208	sulindac	0.218	7	0.248	---	---	28
1209	ascorbic acid	0.007	4	0.248	---	---	25
1210	0198306-0000	0.005	4	0.247	---	---	25
1211	sulfanilamide	0	4	0.247	---	---	0
1212	prenylamine	-0.198	4	0.246	---	---	0
1213	dienestrol	0	3	0.246	---	---	0
1214	hesperetin	-0.143	5	0.246	---	---	0
1215	dorzolamide	0.011	4	0.246	---	---	25
1216	chlorphenamine	0	4	0.246	---	---	0
1217	isotretinoin	0.223	4	-0.246	---	---	0
1218	prilocaine	0	6	0.245	---	---	0
1219	pinacidil	0.219	4	0.244	---	---	25
1220	levodopa	0	5	-0.244	---	---	0
1221	benzthiazide	0	4	0.244	---	---	0
1222	0173570-0000	-0.149	6	-0.242	---	---	16
1223	0225151-0000	0	3	0.241	---	---	0
1224	tolbutamide	0	7	0.24	---	---	0
1225	clofilium tosylate	0	3	-0.239	---	---	0
1226	retrorsine	-0.208	4	-0.239	---	---	25
1227	nitrendipine	0	5	0.238	---	---	0
1228	metrizamide	0.155	4	-0.238	---	---	0
1229	theophylline	0	4	-0.238	---	---	0
1230	ciclacillin	0	4	-0.237	---	---	0
1231	stachydrine	0	4	-0.236	---	---	0
1232	testosterone	-0.169	5	-0.235	---	---	20
1233	idazoxan	-0.201	4	-0.235	---	---	25
1234	cimetidine	0.111	5	0.234	---	---	20
1235	famotidine	0.019	5	0.233	---	---	20
1236	paroxetine	0	4	-0.233	---	---	0
1237	tribenoside	0.202	4	0.232	---	---	25
1238	niclosamide	-0.013	5	0.232	---	---	20
1239	nifedipine	0	7	0.231	---	---	0
1240	felodipine	0	7	0.231	---	---	0
1241	hydroxyachillin	0	4	-0.23	---	---	0
1242	sparteine	0	4	0.23	---	---	0
1243	fluphenazine	0	18	-0.23	---	---	0
1244	procyclidine	0	4	0.229	---	---	0
1245	terguride	-0.097	8	-0.228	---	---	12
1246	primaquine	0	4	0.228	---	---	0
1247	asiaticoside	0	4	0.228	---	---	0
1248	digitoxigenin	-0.191	4	-0.228	---	---	25
1249	hexylcaine	0	4	-0.227	---	---	0
1250	terbutaline	-0.145	4	0.226	---	---	0
1251	isoxsuprine	0.153	5	0.226	---	---	20
1252	BCB000038	0	4	0.225	---	---	0
1253	practolol	-0.188	4	-0.225	---	---	25
1254	alimemazine	0.011	4	0.225	---	---	25
1255	ramipril	0	4	0.224	---	---	0
1256	etoposide	0.19	4	0.224	---	---	25
1257	BAS-012416453	0	3	0.224	---	---	0
1258	tetramisole	0	4	0.223	---	---	0
1259	loxapine	0.185	4	0.221	---	---	25
1260	sulfathiazole	-0.143	5	-0.22	---	---	20
1261	CP-319743	0	4	-0.219	---	---	0
1262	dexamethasone	0.062	8	-0.218	---	---	0
1263	fenbufen	0	6	0.218	---	---	0
1264	altizide	-0.172	4	-0.218	---	---	25
1265	glipizide	0	5	-0.218	---	---	0
1266	rosiglitazone	0	14	-0.217	---	---	0
1267	betazole	0	5	0.217	---	---	0
1268	pramocaine	0	5	-0.216	---	---	0
1269	L-methionine sulfoximine	0	4	-0.216	---	---	0
1270	novobiocin	0.06	9	-0.216	---	---	11
1271	coralyne	0	4	-0.215	---	---	0
1272	bupivacaine	0	4	0.212	---	---	0
1273	tremorine	-0.139	4	-0.211	---	---	25
1274	sotalol	0	4	0.208	---	---	0
1275	fursultiamine	0	4	0.208	---	---	0
1276	cotinine	-0.127	6	0.207	---	---	0
1277	meglumine	0	4	-0.207	---	---	0
1278	methotrexate	0	8	-0.205	---	---	0
1279	cefotaxime	0.172	5	-0.205	---	---	0
1280	spiramycin	-0.134	6	-0.201	---	---	16
1281	butyl hydroxybenzoate	-0.165	5	0.2	---	---	0
1282	sulfadimidine	0	6	0.2	---	---	0
1283	nocodazole	0	6	-0.2	---	---	0
1284	mexiletine	0	6	0.198	---	---	0
1285	thioridazine	-0.062	20	-0.198	---	---	15
1286	theobromine	0	4	0.196	---	---	0
1287	tacrine	0	4	-0.195	---	---	0
1288	sulfamerazine	-0.175	5	-0.195	---	---	20
1289	PHA-00851261E	-0.008	8	0.192	---	---	12
1290	diflorasone	0	4	0.191	---	---	0
1291	tanespimycin	-0.038	62	0.19	---	---	0
1292	miconazole	-0.167	5	-0.189	---	---	20
1293	tretinoin	-0.051	22	0.188	---	---	0
1294	buflomedil	0	4	0.187	---	---	0
1295	metoclopramide	0	6	0.186	---	---	0
1296	15-delta prostaglandin J2	-0.051	15	-0.185	---	---	13
1297	riluzole	0	5	0.184	---	---	0
1298	monorden	0.043	22	0.182	---	---	4
1299	colchicine	0.008	6	0.181	---	---	16
1300	estrone	0	4	0.179	---	---	0
1301	trichostatin A	0	182	-0.178	---	---	4
1302	erythromycin	0.138	5	-0.178	---	---	0
1303	prazosin	0	6	0.165	---	---	0
1304	phenformin	-0.003	7	-0.157	---	---	14
1305	lomefloxacin	0	6	0.156	---	---	0
1306	sirolimus	-0.037	44	0.129	---	---	0
1307	fulvestrant	0.03	40	-0.118	---	---	5
1308	valproic acid	0.01	57	-0.108	---	---	0
1309	LY-294002	-0.027	61	0.095	---	---	4

## Sheet: Supplementary table 4
Supplementary table 4：Enriched gene ontology terms using differentially expressed genes
Category	Term	Count	%	PValue	Genes	List Total	Pop Hits	Pop Total	Fold Enrichment	Bonferroni	Benjamini	FDR
GOTERM_BP_DIRECT	GO:0007268~chemical synaptic transmission	19	4.24107	3.85823e-06	SYT1, GRIK2, OPRK1, TACR1, CPNE6, GABRA5, KCNA1, TAC1, KCNMB2, GAD2, GRM3, PENK, GRIA2, NPFFR2, CRH, SLC18A3, LRFN5, HTR2C, SST	357	240	16792	3.72372	0.00610048	0.00610048	0.00645362
GOTERM_MF_DIRECT	GO:0015276~ligand-gated ion channel activity	8	1.78571	6.26107e-06	CHRNA9, GRIK2, P2RX2, CHRNB3, CHRND, CNGB1, CHRNA1, CHRNA3	340	36	16881	11.0333	0.00257	0.00257	0.00876709
GOTERM_CC_DIRECT	GO:0005576~extracellular region	62	13.8393	9.27684e-06	FGF19, EDN3, FGF5, FGF8, REG4, NELL1, PCDHA1, MMP3, IL11, RSPO3, SEMA3E, GP2, FSTL5, CPA2, REG3G, MUC15, BRINP3, IL13RA2, FGF4, EDDM3B, MATN4, SCUBE2, CRISP2, CTRB1, CTRB2, FGF20, MMP13, CLPS, PROK1, DEFA5, DEFA3, PLA2G2E, COL24A1, IBSP, CCK, PRSS1, TAC1, TMEM155, TRH, ISM2, CALCA, PRSS2, CLPSL1, LCN15, KLK6, PNLIPRP1, GNRH2, PLAC1, PMEL, LY6K, ADIPOQ, COL4A6, LEP, GCG, MUCL1, SOST, PENK, CRH, MU…	393	1610	18224	1.78573	0.00223323	0.00223323	0.0119813
GOTERM_BP_DIRECT	GO:0035094~response to nicotine	8	1.78571	1.0802e-05	PENK, STAR, DRD2, CNR1, CHRNB3, CHRND, CHRNA1, NKX6-1	357	37	16792	10.17	0.0169862	0.00852946	0.0180674
GOTERM_CC_DIRECT	GO:0045211~postsynaptic membrane	17	3.79464	1.4045e-05	GABRG2, GABRA4, GABRA3, GRIK2, GABRA5, CPEB1, GRM3, GRIA2, CHRNA9, CHRM1, NLGN4X, GRID2, CHRNB3, CHRND, CHRNA1, CHRNA3, GABRP	393	211	18224	3.73609	0.00337916	0.00169101	0.0181391
GOTERM_CC_DIRECT	GO:0005615~extracellular space	53	11.8304	2.78335e-05	EDN3, FGF5, INSL4, FGF8, MMP3, SCGB1A1, SPINK8, IL11, SEMA3E, CPA2, CPA1, IL13RA2, CELA3A, CELA3B, HDGFL1, EDDM3A, CLCA1, ADAMTS20, CTRB1, CRISP2, CTRB2, MMP13, CHGA, DEFA5, SERPINB7, DEFA3, SERPINB4, SERPINB3, SMR3B, IBSP, OLFM4, CCK, TAC1, CALCA, PCSK1, PRSS2, MSLN, TFF2, OLFM3, KLK6, PNLIPRP1, ADIPOQ, SERPINI2, LEP, GCG, SOST, NLGN4X, CRH, IGFL1, MUC5AC, SST, WNT7A, DMBT1	393	1347	18224	1.82457	0.00668552	0.00223349	0.0359438
GOTERM_MF_DIRECT	GO:0005230~extracellular ligand-gated ion channel activity	7	1.5625	4.39586e-05	GABRG2, GABRA4, GABRA3, GABRA5, CHRND, CHRNA1, GABRP	340	33	16881	10.5318	0.0179051	0.008993	0.0615381
GOTERM_BP_DIRECT	GO:0007586~digestion	9	2.00893	5.28651e-05	CELA3A, CLPS, CTRB1, PRSS2, CTRB2, CLPSL1, TFF2, PRSS1, SST	357	63	16792	6.71949	0.0804274	0.0275618	0.0883928
GOTERM_MF_DIRECT	GO:0005179~hormone activity	10	2.23214	0.000113449	CALCA, LEP, GCG, EDN3, INSL4, CCK, GNRH2, CRH, SST, ADIPOQ	340	94	16881	5.28191	0.0455597	0.0154232	0.158747
GOTERM_BP_DIRECT	GO:0007271~synaptic transmission, cholinergic	7	1.5625	0.000116125	CHRNA9, CHRM1, CHRNB3, CHRND, SLC5A7, CHRNA1, CHRNA3	357	37	16792	8.89878	0.168218	0.0450021	0.194069
GOTERM_MF_DIRECT	GO:0042166~acetylcholine binding	6	1.33929	0.000147398	CHRNA9, CHRNB3, SLC18A3, CHRND, CHRNA1, CHRNA3	340	26	16881	11.4577	0.0587862	0.0150321	0.206205
GOTERM_BP_DIRECT	GO:0007274~neuromuscular synaptic transmission	6	1.33929	0.000189795	CHRM1, P2RX2, CHRNB3, CHRND, SLC5A7, CHRNA1	357	26	16792	10.8546	0.259954	0.0584319	0.317003
GOTERM_MF_DIRECT	GO:0000978~RNA polymerase II core promoter proximal region sequence-specific DNA binding	19	4.24107	0.000313412	SOX1, ZNF676, HOXD13, GLI2, ISL1, ZNF679, NKX6-1, FEZF1, FEZF2, ATOH1, NKX6-2, ZNF716, ZNF492, ZNF735, ZNF730, FOXD1, ZNF98, RBPJL, PITX2	340	355	16881	2.65732	0.120879	0.0254374	0.437981
GOTERM_BP_DIRECT	GO:0045776~negative regulation of blood pressure	6	1.33929	0.000383546	CALCA, NOS1, DRD2, CNR1, CRH, ADIPOQ	357	30	16792	9.40728	0.455791	0.0964317	0.639642
GOTERM_BP_DIRECT	GO:0001764~neuron migration	10	2.23214	0.000393033	FEZF1, ATOH1, CDK5R2, CCK, SOX1, VAX1, TLX3, NKX6-1, PITX2, TWIST1	357	105	16792	4.47966	0.463921	0.0852163	0.655414
GOTERM_CC_DIRECT	GO:0030054~cell junction	23	5.13393	0.000406628	GABRG2, SYT1, CNTNAP4, GABRA4, GABRA3, GRIK2, GABRA5, KCNA1, CPEB1, GJB6, FRRS1L, GAD2, GRIA2, CHRNA9, CHRM1, NLGN4X, GRID2, CHRNB3, CHRND, OLFM3, CHRNA1, CHRNA3, GABRP	393	459	18224	2.32363	0.0933667	0.0242065	0.52393
GOTERM_MF_DIRECT	GO:0004890~GABA-A receptor activity	5	1.11607	0.000487777	GABRG2, GABRA4, GABRA3, GABRA5, GABRP	340	19	16881	13.0658	0.181699	0.0328685	0.680877
GOTERM_CC_DIRECT	GO:0045202~synapse	13	2.90179	0.000565329	NOS1, OPRK1, KCNA1, GABRA5, CPEB1, CALB1, FRRS1L, CHRM1, NLGN4X, GRID2, SLC5A7, OLFM3, GABRP	393	181	18224	3.33055	0.127404	0.0268884	0.727724
GOTERM_MF_DIRECT	GO:0005104~fibroblast growth factor receptor binding	5	1.11607	0.000877834	FGF19, FGF5, FGF8, FGF20, FGF4	340	22	16881	11.2841	0.302985	0.0502571	1.22225
GOTERM_CC_DIRECT	GO:0030425~dendrite	18	4.01786	0.000993812	CCK, CNTNAP4, DRD2, OPRK1, CPNE6, KCNA1, GABRA5, CPEB1, CALB1, EPHA5, PENK, LAMP5, CHRM1, NLGN4X, SLC5A7, BRINP3, HTR2C, CHRNA3	393	335	18224	2.4916	0.213079	0.039151	1.27604
GOTERM_MF_DIRECT	GO:0004889~acetylcholine-activated cation-selective channel activity	5	1.11607	0.00104596	CHRNA9, CHRNB3, CHRND, CHRNA1, CHRNA3	340	23	16881	10.7935	0.349566	0.0523447	1.45475
GOTERM_BP_DIRECT	GO:0043278~response to morphine	5	1.11607	0.00127839	PENK, DRD2, OPRK1, CNR1, TAC1	357	23	16792	10.2253	0.86851	0.224	2.11705
GOTERM_BP_DIRECT	GO:0045686~negative regulation of glial cell differentiation	3	0.669643	0.00132578	NKX6-2, LIN28A, NKX6-1	357	3	16792	47.0364	0.878043	0.20847	2.19472
GOTERM_CC_DIRECT	GO:0005892~acetylcholine-gated channel complex	5	1.11607	0.00159279	CHRNA9, CHRNB3, CHRND, CHRNA1, CHRNA3	393	24	18224	9.66073	0.318983	0.0534023	2.03783
GOTERM_BP_DIRECT	GO:0045471~response to ethanol	9	2.00893	0.00176464	LEP, PENK, STAR, OPRK1, CNR1, CRH, CA3, TRH, ADIPOQ	357	105	16792	4.03169	0.939262	0.244306	2.91118
GOTERM_CC_DIRECT	GO:0043204~perikaryon	9	2.00893	0.00205804	CCK, PENK, DRD2, GRIK2, OPRK1, CPNE6, KCNA1, CRH, SLC5A7	393	106	18224	3.9372	0.391341	0.0601756	2.62581
GOTERM_CC_DIRECT	GO:0043195~terminal bouton	7	1.5625	0.00212309	CALCA, SYT1, CCK, GRIK2, SLC18A3, CNGB1, CALB1	393	62	18224	5.23549	0.400829	0.0553229	2.70776
GOTERM_BP_DIRECT	GO:0009582~detection of abiotic stimulus	3	0.669643	0.00261436	TACR1, NPFFR2, TAC1	357	4	16792	35.2773	0.984264	0.314384	4.28439
GOTERM_BP_DIRECT	GO:0035116~embryonic hindlimb morphogenesis	5	1.11607	0.00271958	FGF8, WNT7A, PITX2, TWIST1, FGF4	357	28	16792	8.39936	0.986689	0.302273	4.45315
GOTERM_BP_DIRECT	GO:0001662~behavioral fear response	5	1.11607	0.00310268	CCK, PENK, GRIK2, GABRA5, HTR2C	357	29	16792	8.10973	0.992763	0.315533	5.06525
GOTERM_BP_DIRECT	GO:1902476~chloride transmembrane transport	8	1.78571	0.00361363	GABRG2, CLCA1, GABRA4, GABRA3, GABRA5, SLC26A9, SLC4A1, GABRP	357	93	16792	4.04614	0.99679	0.336426	5.87591
GOTERM_MF_DIRECT	GO:0043565~sequence-specific DNA binding	21	4.6875	0.00419739	HMX2, SOX2, RHOXF2B, GLI2, ISL1, FOXR2, HOXD11, SALL3, FOXH1, ATOH1, NKX1-2, PAX7, NKX6-3, FOXG1, TFAP2B, TLX3, NKX2-4, RHOXF2, FOXD1, PITX2, ALX1	340	518	16881	2.01284	0.822495	0.174762	5.71991
GOTERM_MF_DIRECT	GO:0005254~chloride channel activity	6	1.33929	0.00448163	GABRG2, CLCA1, GABRA4, GABRA3, GABRA5, SLC26A9	340	54	16881	5.51667	0.842147	0.168571	6.09606
GOTERM_BP_DIRECT	GO:0042391~regulation of membrane potential	7	1.5625	0.00513234	KCNA1, SLC26A9, CHRND, CNGB1, CHRNA1, CHRNA3, ABCB5	357	75	16792	4.39007	0.999714	0.419611	8.24716
GOTERM_BP_DIRECT	GO:0048265~response to pain	4	0.892857	0.00515198	CALCA, TACR1, CRH, TAC1	357	17	16792	11.0674	0.999723	0.40071	8.27746
GOTERM_BP_DIRECT	GO:0006811~ion transport	9	2.00893	0.00569119	SLCO6A1, SLC36A2, SLC9A4, SLC26A9, CHRND, CHRNA3, LRRC26, GABRP, LRRC38	357	127	16792	3.33329	0.999883	0.412848	9.10551
GOTERM_MF_DIRECT	GO:0008503~benzodiazepine receptor activity	3	0.669643	0.00571764	GABRG2, GABRA4, GABRA3	340	6	16881	24.825	0.905267	0.192849	7.71555
GOTERM_BP_DIRECT	GO:0045666~positive regulation of neuron differentiation	7	1.5625	0.00621094	FEZF1, FEZF2, ATOH1, GLI2, BRINP3, LIN28A, NKX6-1	357	78	16792	4.22122	0.999949	0.422449	9.89701
GOTERM_CC_DIRECT	GO:1902711~GABA-A receptor complex	4	0.892857	0.00633859	GABRG2, GABRA4, GABRA3, GABRA5	393	18	18224	10.3048	0.783997	0.142081	7.88476
GOTERM_BP_DIRECT	GO:0006355~regulation of transcription, DNA-templated	47	10.4911	0.00732436	ZNF208, HMX2, ZNF534, SOX1, SOX2, ZFP42, ANKRD30A, ZNF676, TGIF2LX, HOXD13, DUXA, LIN28A, ZNF679, LIN28B, HOXD11, SSX2B, ATOH1, ZNF729, ZNF728, NKX1-2, NKX6-2, NKX6-3, ZNF735, ZNF492, SSX5, ZNF730, NKX2-4, TLX3, RHOXF2, SSX3, TCF24, SSX1, PITX2, NFE4, NOTO, PTF1A, RHOXF2B, ISL1, DMRTB1, DPPA2, SALL3, MYT1L, ZNF716, TFAP2B, ST18, ZNF98, ZNF99	357	1504	16792	1.46989	0.999991	0.458624	11.5708
GOTERM_BP_DIRECT	GO:0007420~brain development	11	2.45536	0.00752925	VCX3A, VCX2, DLX2, SYT1, HMX2, STAR, NDRG4, FOXG1, GABRA5, AFF2, VAX1	357	190	16792	2.72316	0.999994	0.45082	11.8756
GOTERM_BP_DIRECT	GO:0007267~cell-cell signaling	13	2.90179	0.00820055	CALCA, EDN3, PCSK1, FGF5, INSL4, GPR50, TAC1, PANX3, TRH, FGF20, SST, IL11, FGF4	357	254	16792	2.40738	0.999998	0.463071	12.8674
GOTERM_BP_DIRECT	GO:0007631~feeding behavior	5	1.11607	0.00830683	CALCA, GCG, PRLHR, DRD2, HTR2C	357	38	16792	6.189	0.999998	0.451928	13.0235
GOTERM_BP_DIRECT	GO:0007626~locomotory behavior	7	1.5625	0.00884858	FEZF2, DRD2, OPRK1, PAK5, CALB1, HTR2C, CHRNA3	357	84	16792	3.9197	0.999999	0.458213	13.8149
GOTERM_CC_DIRECT	GO:0030424~axon	12	2.67857	0.00885356	EPHA5, GABRG2, GAD2, GRM3, CCK, DRD2, CNR1, CPNE6, TAC1, SPTA1, SLC5A7, CALB1	393	222	18224	2.50657	0.882722	0.177031	10.8511
GOTERM_BP_DIRECT	GO:0031016~pancreas development	4	0.892857	0.00946581	MSLN, PTF1A, ISL1, NKX6-1	357	21	16792	8.95932	1	0.466615	14.7083
GOTERM_BP_DIRECT	GO:0006821~chloride transport	5	1.11607	0.00995082	GABRG2, GABRA4, GABRA5, SLC26A9, SLC4A1	357	40	16792	5.87955	1	0.469769	15.4041
GOTERM_MF_DIRECT	GO:0015464~acetylcholine receptor activity	4	0.892857	0.010554	CHRNB3, CHRND, CHRNA1, CHRNA3	340	23	16881	8.63478	0.987231	0.304688	13.8063
GOTERM_MF_DIRECT	GO:0016303~1-phosphatidylinositol-3-kinase activity	5	1.11607	0.0106482	FGF19, FGF5, FGF8, FGF20, FGF4	340	43	16881	5.77326	0.987721	0.287127	13.9212
GOTERM_CC_DIRECT	GO:0042734~presynaptic membrane	6	1.33929	0.0106536	SYT1, GAD2, GRM3, CNTNAP4, GRIK2, KCNA1	393	62	18224	4.48756	0.924325	0.193546	12.9198
GOTERM_BP_DIRECT	GO:0007214~gamma-aminobutyric acid signaling pathway	4	0.892857	0.0107909	GABRG2, GABRA4, GABRA3, GABRA5	357	22	16792	8.55208	1	0.484088	16.5968
GOTERM_BP_DIRECT	GO:0015824~proline transport	3	0.669643	0.0115328	SLC36A2, SLC6A20, SLC6A15	357	8	16792	17.6387	1	0.494081	17.637
GOTERM_BP_DIRECT	GO:0008217~regulation of blood pressure	6	1.33929	0.0121737	CALCA, LEP, CHGA, TAC1, BRS3, MYH6	357	65	16792	4.34182	1	0.50032	18.5259
GOTERM_MF_DIRECT	GO:0001228~transcriptional activator activity, RNA polymerase II transcription regulatory region sequence-specific binding	7	1.5625	0.012237	FEZF2, DLX2, GATA5, HOXD13, SOHLH1, SOHLH2, ALX1	340	95	16881	3.65842	0.993657	0.303342	15.8369
GOTERM_BP_DIRECT	GO:0006366~transcription from RNA polymerase II promoter	20	4.46429	0.0134958	SOX1, PTF1A, SOX2, HOXD13, GLI2, ISL1, SOHLH1, MSC, NKX6-1, SOHLH2, FOXH1, SALL3, FEZF2, DLX2, ATOH1, GATA5, TFAP2B, FOXD1, PITX2, ALX1	357	513	16792	1.83378	1	0.524365	20.3307
GOTERM_CC_DIRECT	GO:0005887~integral component of plasma membrane	44	9.82143	0.0135837	CALCR, SLCO6A1, PRLHR, GRIK2, DRD2, SLC6A20, OPRK1, TACR1, KCNA1, CNGB1, PCDHA1, KCNMB2, P2RY4, CHRNA9, CNR1, NPFFR2, GRID2, SCNN1G, SLC4A1, MLANA, MUC12, GABRG2, CLCA1, GABRA4, GABRA3, PMEL, GABRA5, SLC6A15, TMEM130, ABCB5, TSPAN19, EPHA5, GRM3, GRIA2, SLC7A3, NPHS2, CHRM1, P2RX2, SLC26A9, NLGN4X, GPR50, SLC18A3, SLC5A7, HTR2C	393	1415	18224	1.44194	0.962973	0.223956	16.1926
GOTERM_BP_DIRECT	GO:0008306~associative learning	4	0.892857	0.0137476	DRD2, GABRA5, CRH, TAC1	357	24	16792	7.8394	1	0.518973	20.6702
GOTERM_MF_DIRECT	GO:0004252~serine-type endopeptidase activity	12	2.67857	0.0143074	KLK6, CELA3A, PCSK1, CELA3B, CTRB1, PRSS2, PRSS41, CTRB2, PRSS1, MMP3, MMP13, TMPRSS15	340	255	16881	2.33647	0.997322	0.326222	18.2738
GOTERM_BP_DIRECT	GO:0052697~xenobiotic glucuronidation	3	0.669643	0.0146216	UGT1A7, UGT1A10, UGT1A5	357	9	16792	15.6788	1	0.529323	21.838
GOTERM_BP_DIRECT	GO:0001755~neural crest cell migration	5	1.11607	0.0149418	FGF19, EDN3, SEMA3E, ISL1, ALX1	357	45	16792	5.22627	1	0.525808	22.2618
GOTERM_BP_DIRECT	GO:0042755~eating behavior	4	0.892857	0.0171199	LEP, CCK, OPRK1, TRH	357	26	16792	7.23637	1	0.563914	25.0876
GOTERM_CC_DIRECT	GO:0005796~Golgi lumen	7	1.5625	0.0174796	MUCL1, DEFA5, DEFA3, MUC5AC, MUC15, WNT7A, MUC12	393	96	18224	3.38126	0.985733	0.261814	20.3687
GOTERM_BP_DIRECT	GO:0007409~axonogenesis	7	1.5625	0.0179516	SLITRK1, CCK, DRD2, NTNG1, LRFN5, WNT7A, LRRC38	357	98	16792	3.35974	1	0.570442	26.141
GOTERM_MF_DIRECT	GO:0008144~drug binding	6	1.33929	0.0183522	UGT1A7, DRD2, CHRM1, CNR1, CHRNB3, HTR2C	340	76	16881	3.91974	0.999506	0.378614	22.8467
GOTERM_BP_DIRECT	GO:0098655~cation transmembrane transport	5	1.11607	0.0185764	P2RX2, CHRNB3, CHRND, CHRNA1, CHRNA3	357	48	16792	4.89963	1	0.572454	26.9231
GOTERM_CC_DIRECT	GO:0043679~axon terminus	5	1.11607	0.0194939	PENK, DRD2, OPRK1, CHRM1, KCNA1	393	48	18224	4.83036	0.9913	0.271156	22.4518
GOTERM_BP_DIRECT	GO:0036092~phosphatidylinositol-3-phosphate biosynthetic process	5	1.11607	0.0198991	FGF19, FGF5, FGF8, FGF20, FGF4	357	49	16792	4.79963	1	0.587495	28.5532
GOTERM_BP_DIRECT	GO:0030154~cell differentiation	18	4.01786	0.0200641	TSPY2, HMX2, TSPY1, NELL1, ACER1, TDRD9, ASZ1, SPATA31D1, SOHLH1, ABCB5, SOHLH2, HEMGN, GTSF1, DAPL1, MYT1L, NDRG4, BRDT, RBM11	357	462	16792	1.83259	1	0.580541	28.7541
GOTERM_BP_DIRECT	GO:0007411~axon guidance	9	2.00893	0.0202243	FEZF1, EPHA5, FEZF2, ATOH1, VAX1, OR8A1, SPTA1, GLI2, FOXD1	357	159	16792	2.66244	1	0.573759	28.9486
GOTERM_BP_DIRECT	GO:0007218~neuropeptide signaling pathway	7	1.5625	0.0205166	CALCA, PRLHR, PENK, OPRK1, NPFFR2, TAC1, SORCS3	357	101	16792	3.25995	1	0.569591	29.3024
GOTERM_CC_DIRECT	GO:0034707~chloride channel complex	5	1.11607	0.0208769	GABRG2, GABRA4, GABRA3, GABRA5, GABRP	393	49	18224	4.73179	0.993809	0.272242	23.8527
GOTERM_BP_DIRECT	GO:0019228~neuronal action potential	4	0.892857	0.0209129	GRIK2, KCNA1, CHRNA1, KCNMB2	357	28	16792	6.71949	1	0.56742	29.7793
GOTERM_BP_DIRECT	GO:0007616~long-term memory	4	0.892857	0.0209129	DRD2, ADCY8, TAC1, CALB1	357	28	16792	6.71949	1	0.56742	29.7793
GOTERM_BP_DIRECT	GO:0055078~sodium ion homeostasis	3	0.669643	0.0217231	CYP11B2, TFAP2B, SCNN1G	357	11	16792	12.8281	1	0.572404	30.7451
GOTERM_MF_DIRECT	GO:0005184~neuropeptide hormone activity	4	0.892857	0.02183	CCK, PENK, CRH, TRH	340	30	16881	6.62	0.999885	0.413521	26.5873
GOTERM_CC_DIRECT	GO:0042589~zymogen granule membrane	3	0.669643	0.0223251	CLCA1, CUZD1, DMBT1	393	11	18224	12.6468	0.995666	0.273907	25.2946
GOTERM_BP_DIRECT	GO:0022617~extracellular matrix disassembly	6	1.33929	0.0225906	CTRB1, PRSS2, CTRB2, PRSS1, MMP3, MMP13	357	76	16792	3.7134	1	0.578041	31.7652
GOTERM_BP_DIRECT	GO:0007269~neurotransmitter secretion	5	1.11607	0.0227151	SYT1, GAD2, SLC18A3, SLC5A7, WNT7A	357	51	16792	4.61141	1	0.571506	31.9104
GOTERM_BP_DIRECT	GO:0021846~cell proliferation in forebrain	3	0.669643	0.0257071	FGF8, FABP7, WNT7A	357	12	16792	11.7591	1	0.608881	35.3148
GOTERM_BP_DIRECT	GO:0042445~hormone metabolic process	3	0.669643	0.0257071	KLK6, LEP, PRLHR	357	12	16792	11.7591	1	0.608881	35.3148
GOTERM_BP_DIRECT	GO:0032228~regulation of synaptic transmission, GABAergic	3	0.669643	0.0257071	CNTNAP4, DRD2, CNR1	357	12	16792	11.7591	1	0.608881	35.3148
GOTERM_CC_DIRECT	GO:0034774~secretory granule lumen	3	0.669643	0.026414	GCG, PCSK1, DEFA5	393	12	18224	11.5929	0.998422	0.301213	29.231
GOTERM_BP_DIRECT	GO:0042475~odontogenesis of dentin-containing tooth	5	1.11607	0.0290425	DLX2, AMTN, GLI2, PITX2, FGF4	357	55	16792	4.27604	1	0.646101	38.9208
GOTERM_BP_DIRECT	GO:0060047~heart contraction	3	0.669643	0.0299617	TRDN, SGCZ, SGCG	357	13	16792	10.8546	1	0.649648	39.8809
GOTERM_BP_DIRECT	GO:0035909~aorta morphogenesis	3	0.669643	0.0299617	FOXH1, FGF8, TFAP2B	357	13	16792	10.8546	1	0.649648	39.8809
GOTERM_BP_DIRECT	GO:0060134~prepulse inhibition	3	0.669643	0.0299617	DRD2, GRID2, FABP7	357	13	16792	10.8546	1	0.649648	39.8809
GOTERM_BP_DIRECT	GO:0007275~multicellular organism development	19	4.24107	0.0303924	EDN3, H1FNT, INSL4, RNF17, GNRH2, TDRD9, ADAD1, ASZ1, HOXD13, TNP1, RTL1, SOHLH2, HEMGN, C14ORF39, NKX1-2, NKX2-4, RBM11, DMBT1, ALX1	357	521	16792	1.71534	1	0.647072	40.3259
GOTERM_MF_DIRECT	GO:0005509~calcium ion binding	23	5.13393	0.0325512	SYT1, MATN4, PNLIPRP1, REG4, CRTAC1, SCUBE2, CPNE6, NELL1, PADI3, SYT8, CETN1, PCDHA1, CRNN, MMP3, MMP13, CALB1, CDH7, CDH18, PRSS2, FSTL5, SYT14, SPTA1, PLA2G2E	340	717	16881	1.59268	0.999999	0.53028	37.086
GOTERM_BP_DIRECT	GO:0031640~killing of cells of other organism	3	0.669643	0.0344735	CHGA, DEFA5, DEFA3	357	14	16792	10.0792	1	0.68625	44.391
GOTERM_BP_DIRECT	GO:0006810~transport	14	3.125	0.0351563	LCN15, GABRG2, CLCA1, GABRA4, GRIK2, GABRA3, GABRA5, GRID2, CHRNB3, CHRND, CNGB1, CLVS2, FABP7, CHRNA1	357	348	16792	1.89227	1	0.686012	45.0452
GOTERM_CC_DIRECT	GO:0031225~anchored component of membrane	7	1.5625	0.035333	GAD2, MSLN, GP2, MDGA2, CNTN1, LY6K, FCGR3B	393	113	18224	2.87257	0.999828	0.366364	37.1625
GOTERM_BP_DIRECT	GO:0034220~ion transmembrane transport	10	2.23214	0.0354669	TRDN, GABRG2, CLCA1, GRIA2, GABRA4, GRIK2, GABRA3, GABRA5, GRID2, SCNN1G	357	210	16792	2.23983	1	0.681917	45.3404
GOTERM_MF_DIRECT	GO:0004970~ionotropic glutamate receptor activity	3	0.669643	0.0355337	GRIA2, GRIK2, GRID2	340	15	16881	9.93	1	0.542802	39.7482
GOTERM_MF_DIRECT	GO:0008188~neuropeptide receptor activity	3	0.669643	0.0355337	PRLHR, NPFFR2, SORCS3	340	15	16881	9.93	1	0.542802	39.7482
GOTERM_MF_DIRECT	GO:0046934~phosphatidylinositol-4,5-bisphosphate 3-kinase activity	5	1.11607	0.0358696	FGF19, FGF5, FGF8, FGF20, FGF4	340	62	16881	4.00403	1	0.527948	40.0414
GOTERM_BP_DIRECT	GO:0006865~amino acid transport	4	0.892857	0.037508	SLC36A2, SLC7A3, SLC6A20, SLC6A15	357	35	16792	5.37559	1	0.695433	47.2434
GOTERM_MF_DIRECT	GO:0008236~serine-type peptidase activity	5	1.11607	0.0377178	CTRB1, PRSS2, PRSS41, CTRB2, PRSS1	340	63	16881	3.94048	1	0.5288	41.631
GOTERM_BP_DIRECT	GO:0050905~neuromuscular process	3	0.669643	0.0392298	KCNA1, CHRND, CHRNA1	357	15	16792	9.40728	1	0.70495	48.8
GOTERM_BP_DIRECT	GO:0001964~startle response	3	0.669643	0.0392298	PENK, KCNA1, CSMD1	357	15	16792	9.40728	1	0.70495	48.8
GOTERM_CC_DIRECT	GO:0043025~neuronal cell body	13	2.90179	0.0406219	EPHA5, CALCA, PENK, STAR, KCNA1, TAC1, BRS3, SEZ6L, BRINP3, FABP7, CALB1, SST, CHRNA3	393	315	18224	1.91374	0.999954	0.393296	41.4698
GOTERM_BP_DIRECT	GO:0008284~positive regulation of cell proliferation	17	3.79464	0.0409247	FGF19, FGF5, EDN3, HMX2, FGF8, CCK, FGF20, ISL1, IL11, LEP, HPSE2, CHRM1, PROK1, TFAP2B, CRH, SERPINB3, FGF4	357	466	16792	1.71592	1	0.713614	50.29
GOTERM_BP_DIRECT	GO:2000854~positive regulation of corticosterone secretion	2	0.446429	0.0419529	CRH, TAC1	357	2	16792	47.0364	1	0.715996	51.1741
GOTERM_BP_DIRECT	GO:0032730~positive regulation of interleukin-1 alpha production	2	0.446429	0.0419529	CALCA, ISL1	357	2	16792	47.0364	1	0.715996	51.1741
GOTERM_BP_DIRECT	GO:0072210~metanephric nephron development	2	0.446429	0.0419529	TFAP2B, FOXD1	357	2	16792	47.0364	1	0.715996	51.1741
GOTERM_BP_DIRECT	GO:0021549~cerebellum development	4	0.892857	0.0431837	CDK5R2, NLGN4X, PTF1A, CNTN1	357	37	16792	5.08502	1	0.719995	52.2128
GOTERM_BP_DIRECT	GO:0030279~negative regulation of ossification	3	0.669643	0.0442184	CALCA, CALCR, SOST	357	16	16792	8.81933	1	0.722202	53.0699
GOTERM_MF_DIRECT	GO:0008083~growth factor activity	8	1.78571	0.0453354	FGF19, LEP, FGF5, FGF8, PROK1, FGF20, IL11, FGF4	340	162	16881	2.45185	1	0.579683	47.7785
GOTERM_BP_DIRECT	GO:0030574~collagen catabolic process	5	1.11607	0.0467552	KLK6, PRSS2, MMP3, MMP13, COL4A6	357	64	16792	3.67472	1	0.736141	55.1106
GOTERM_MF_DIRECT	GO:0001077~transcriptional activator activity, RNA polymerase II core promoter proximal region sequence-specific binding	10	2.23214	0.0493512	ATOH1, SOX1, PTF1A, SOX2, TFAP2B, HOXD13, ISL1, GLI2, FOXD1, PITX2	340	236	16881	2.10381	1	0.595211	50.7719
GOTERM_MF_DIRECT	GO:0005234~extracellular-glutamate-gated ion channel activity	3	0.669643	0.0497847	GRIA2, GRIK2, GRID2	340	18	16881	8.275	1	0.582936	51.0853
GOTERM_BP_DIRECT	GO:0030819~positive regulation of cAMP biosynthetic process	4	0.892857	0.0524496	CALCA, CALCR, GCG, CRH	357	40	16792	4.70364	1	0.770811	59.3914
GOTERM_BP_DIRECT	GO:0050796~regulation of insulin secretion	5	1.11607	0.0537371	LEP, GCG, CNR1, TFAP2B, NKX6-1	357	67	16792	3.51018	1	0.773449	60.3046
GOTERM_BP_DIRECT	GO:0051412~response to corticosterone	3	0.669643	0.0548449	STAR, CRH, TRH	357	18	16792	7.8394	1	0.774854	61.0748
GOTERM_BP_DIRECT	GO:0043046~DNA methylation involved in gamete generation	3	0.669643	0.0548449	TDRD5, TDRD9, ASZ1	357	18	16792	7.8394	1	0.774854	61.0748
GOTERM_BP_DIRECT	GO:0007413~axonal fasciculation	3	0.669643	0.0548449	FEZF2, CRTAC1, CNR1	357	18	16792	7.8394	1	0.774854	61.0748
GOTERM_BP_DIRECT	GO:0032024~positive regulation of insulin secretion	4	0.892857	0.0557341	ISL1, TRH, SLC30A8, NKX6-1	357	41	16792	4.58892	1	0.77486	61.6829
GOTERM_BP_DIRECT	GO:0008203~cholesterol metabolic process	5	1.11607	0.0561832	LEP, CELA3A, CELA3B, STAR, CYP11B2	357	68	16792	3.45856	1	0.77217	61.9866
GOTERM_MF_DIRECT	GO:0004802~transketolase activity	2	0.446429	0.0590469	TKTL2, TKTL1	340	3	16881	33.1	1	0.632331	57.3549
GOTERM_MF_DIRECT	GO:0001158~enhancer sequence-specific DNA binding	3	0.669643	0.0602342	GATA5, TFAP2B, ISL1	340	20	16881	7.4475	1	0.625456	58.1023
GOTERM_BP_DIRECT	GO:0021772~olfactory bulb development	3	0.669643	0.0604601	FEZF1, DLX2, CRTAC1	357	19	16792	7.4268	1	0.791958	64.7676
GOTERM_BP_DIRECT	GO:0043524~negative regulation of neuron apoptotic process	7	1.5625	0.0621709	FGF8, STAR, GRIK2, GABRA5, TFAP2B, ISL1, FGF20	357	132	16792	2.49436	1	0.796206	65.8255
GOTERM_BP_DIRECT	GO:0033602~negative regulation of dopamine secretion	2	0.446429	0.0622665	DRD2, CNR1	357	3	16792	31.3576	1	0.791676	65.8837
GOTERM_BP_DIRECT	GO:0048630~skeletal muscle tissue growth	2	0.446429	0.0622665	CHRND, CHRNA1	357	3	16792	31.3576	1	0.791676	65.8837
GOTERM_BP_DIRECT	GO:0001976~neurological system process involved in regulation of systemic arterial blood pressure	2	0.446429	0.0622665	CALCA, DRD2	357	3	16792	31.3576	1	0.791676	65.8837
GOTERM_BP_DIRECT	GO:0033685~negative regulation of luteinizing hormone secretion	2	0.446429	0.0622665	OPRK1, CRH	357	3	16792	31.3576	1	0.791676	65.8837
GOTERM_BP_DIRECT	GO:0070093~negative regulation of glucagon secretion	2	0.446429	0.0622665	LEP, CRH	357	3	16792	31.3576	1	0.791676	65.8837
GOTERM_BP_DIRECT	GO:0021912~regulation of transcription from RNA polymerase II promoter involved in spinal cord motor neuron fate specification	2	0.446429	0.0622665	NKX6-2, NKX6-1	357	3	16792	31.3576	1	0.791676	65.8837
GOTERM_BP_DIRECT	GO:0021544~subpallium development	2	0.446429	0.0622665	DLX2, FGF8	357	3	16792	31.3576	1	0.791676	65.8837
GOTERM_CC_DIRECT	GO:0060201~clathrin-sculpted acetylcholine transport vesicle membrane	2	0.446429	0.0631556	SYT1, SLC18A3	393	3	18224	30.9143	1	0.527012	56.9417
GOTERM_BP_DIRECT	GO:0042593~glucose homeostasis	6	1.33929	0.0636687	LEP, CNR1, TFAP2B, SLC30A8, ADIPOQ, CSMD1	357	101	16792	2.79424	1	0.794201	66.7271
GOTERM_BP_DIRECT	GO:0019731~antibacterial humoral response	4	0.892857	0.0661556	CALCA, DEFA5, DEFA3, TAC1	357	44	16792	4.27604	1	0.802144	68.1749
GOTERM_BP_DIRECT	GO:0009813~flavonoid biosynthetic process	3	0.669643	0.0662622	UGT1A7, UGT1A10, UGT1A5	357	20	16792	7.05546	1	0.797912	68.2356
GOTERM_MF_DIRECT	GO:0015171~amino acid transmembrane transporter activity	4	0.892857	0.0681393	SLC36A2, SLC7A3, SLC6A20, SLC6A15	340	47	16881	4.22553	1	0.65845	62.7764
GOTERM_BP_DIRECT	GO:0009235~cobalamin metabolic process	3	0.669643	0.0722408	CTRB1, CTRB2, PRSS1	357	21	16792	6.71949	1	0.821564	71.4716
GOTERM_BP_DIRECT	GO:0048015~phosphatidylinositol-mediated signaling	6	1.33929	0.0749674	FGF19, FGF5, FGF8, MUC5AC, FGF20, FGF4	357	106	16792	2.66244	1	0.828914	72.8421
GOTERM_CC_DIRECT	GO:0030141~secretory granule	5	1.11607	0.0751812	OLFM4, CHGA, TRH, SLC30A8, SCGB1A1	393	74	18224	3.13321	1	0.575218	63.5592
GOTERM_MF_DIRECT	GO:0043425~bHLH transcription factor binding	3	0.669643	0.0771462	FOXH1, ISL1, TWIST1	340	23	16881	6.47609	1	0.692248	67.5098
GOTERM_BP_DIRECT	GO:0051781~positive regulation of cell division	4	0.892857	0.0773966	FGF5, FGF8, PROK1, FGF4	357	47	16792	4.0031	1	0.834612	74.0108
GOTERM_BP_DIRECT	GO:1903507~negative regulation of nucleic acid-templated transcription	4	0.892857	0.0773966	SSX2B, SSX5, SSX3, SSX1	357	47	16792	4.0031	1	0.834612	74.0108
GOTERM_BP_DIRECT	GO:0060021~palate development	5	1.11607	0.0778487	VAX1, WNT7A, MSC, ALX1, TWIST1	357	76	16792	3.0945	1	0.832247	74.223
GOTERM_MF_DIRECT	GO:0031628~opioid receptor binding	2	0.446429	0.0779463	PENK, NPFFR2	340	4	16881	24.825	1	0.6834	67.902
GOTERM_BP_DIRECT	GO:0007165~signal transduction	33	7.36607	0.0781704	EDN3, INSL4, CCK, ADCY8, ASZ1, ARHGAP36, TRH, SCGB1A1, CHRNA9, PAK5, OR51B4, CHRNA1, RBPJL, CHRNA3, GABRP, FGF4, SH3GL3, GNRH2, GABRA5, FGF20, TRIM63, TPTE, SALL3, OR56A3, LEP, GCG, GNGT1, PENK, GRIA2, CHRM1, CRH, CHRNB3, CHRND	357	1161	16792	1.33695	1	0.829392	74.373
GOTERM_BP_DIRECT	GO:0007140~male meiosis	3	0.669643	0.0783858	TDRD9, ASZ1, BRDT	357	22	16792	6.41406	1	0.826139	74.473
GOTERM_BP_DIRECT	GO:0010842~retina layer formation	3	0.669643	0.0783858	PTF1A, TFAP2B, CALB1	357	22	16792	6.41406	1	0.826139	74.473
GOTERM_BP_DIRECT	GO:0052696~flavonoid glucuronidation	3	0.669643	0.0783858	UGT1A7, UGT1A10, UGT1A5	357	22	16792	6.41406	1	0.826139	74.473
GOTERM_BP_DIRECT	GO:0001502~cartilage condensation	3	0.669643	0.0783858	WNT7A, ALX1, FGF4	357	22	16792	6.41406	1	0.826139	74.473
GOTERM_BP_DIRECT	GO:0070374~positive regulation of ERK1 and ERK2 cascade	8	1.78571	0.0794623	FGF19, GCG, FGF8, DRD2, NDRG4, FGF20, HTR2C, FGF4	357	175	16792	2.15024	1	0.82638	74.9672
GOTERM_BP_DIRECT	GO:0007286~spermatid development	5	1.11607	0.0808128	RNF17, SPANXB1, TDRD5, ADAD1, TNP1	357	77	16792	3.05431	1	0.827695	75.5745
GOTERM_BP_DIRECT	GO:0009408~response to heat	4	0.892857	0.081318	CALCA, NOS1, CRNN, SST	357	48	16792	3.9197	1	0.825699	75.7981
GOTERM_MF_DIRECT	GO:0005088~Ras guanyl-nucleotide exchange factor activity	6	1.33929	0.0821461	FGF19, FGF5, FGF8, SPTA1, FGF20, FGF4	340	115	16881	2.59043	1	0.690972	69.8898
GOTERM_BP_DIRECT	GO:0008628~hormone-mediated apoptotic signaling pathway	2	0.446429	0.0821505	CRH, SST	357	4	16792	23.5182	1	0.825007	76.1623
GOTERM_BP_DIRECT	GO:0007290~spermatid nucleus elongation	2	0.446429	0.0821505	H1FNT, TNP1	357	4	16792	23.5182	1	0.825007	76.1623
GOTERM_BP_DIRECT	GO:0010587~miRNA catabolic process	2	0.446429	0.0821505	LIN28A, LIN28B	357	4	16792	23.5182	1	0.825007	76.1623
GOTERM_BP_DIRECT	GO:0045687~positive regulation of glial cell differentiation	2	0.446429	0.0821505	NKX6-2, NKX6-1	357	4	16792	23.5182	1	0.825007	76.1623
GOTERM_BP_DIRECT	GO:1903826~arginine transmembrane transport	2	0.446429	0.0821505	SLC7A3, PQLC2L	357	4	16792	23.5182	1	0.825007	76.1623
GOTERM_BP_DIRECT	GO:0050881~musculoskeletal movement	2	0.446429	0.0821505	CHRND, CHRNA1	357	4	16792	23.5182	1	0.825007	76.1623
GOTERM_BP_DIRECT	GO:0003253~cardiac neural crest cell migration involved in outflow tract morphogenesis	2	0.446429	0.0821505	PITX2, TWIST1	357	4	16792	23.5182	1	0.825007	76.1623
GOTERM_BP_DIRECT	GO:0070858~negative regulation of bile acid biosynthetic process	2	0.446429	0.0821505	FGF19, MALRD1	357	4	16792	23.5182	1	0.825007	76.1623
GOTERM_BP_DIRECT	GO:0021913~regulation of transcription from RNA polymerase II promoter involved in ventral spinal cord interneuron specification	2	0.446429	0.0821505	NKX6-2, NKX6-1	357	4	16792	23.5182	1	0.825007	76.1623
GOTERM_BP_DIRECT	GO:0010523~negative regulation of calcium ion transport into cytosol	2	0.446429	0.0821505	CALCA, NOS1	357	4	16792	23.5182	1	0.825007	76.1623
GOTERM_BP_DIRECT	GO:1903401~L-lysine transmembrane transport	2	0.446429	0.0821505	SLC7A3, PQLC2L	357	4	16792	23.5182	1	0.825007	76.1623
GOTERM_MF_DIRECT	GO:0046983~protein dimerization activity	7	1.5625	0.082203	ATOH1, PTF1A, TFAP2B, SOHLH1, MSC, TCF24, SOHLH2	340	150	16881	2.317	1	0.679305	69.9159
GOTERM_BP_DIRECT	GO:0014066~regulation of phosphatidylinositol 3-kinase signaling	5	1.11607	0.0838321	FGF19, FGF5, FGF8, FGF20, FGF4	357	78	16792	3.01515	1	0.82757	76.8824
GOTERM_BP_DIRECT	GO:0051966~regulation of synaptic transmission, glutamatergic	3	0.669643	0.0846875	SYT1, GRM3, CNR1	357	23	16792	6.13518	1	0.826973	77.2408
GOTERM_BP_DIRECT	GO:0007399~nervous system development	11	2.45536	0.0862915	FGF19, RBFOX1, FGF5, MYT1L, CHRM1, NELL1, CPNE6, PCDHA1, ST8SIA2, FABP7, CHRNA3	357	287	16792	1.80279	1	0.829154	77.8989
GOTERM_BP_DIRECT	GO:0000122~negative regulation of transcription from RNA polymerase II promoter	22	4.91071	0.0873116	SOX2, MAGEA1, VAX1, GLI2, ISL1, PKIA, SCGB1A1, MSC, NKX6-1, LEP, PRDM13, FOXH1, FEZF1, FEZF2, DLX2, NUPR2, NKX6-2, TFAP2B, RIPPLY2, PITX2, ALX1, TWIST1	357	720	16792	1.43722	1	0.829164	78.308
GOTERM_BP_DIRECT	GO:0007548~sex differentiation	3	0.669643	0.0911366	TSPY1, WNT7A, DMRTB1	357	24	16792	5.87955	1	0.838945	79.7796
GOTERM_BP_DIRECT	GO:0035235~ionotropic glutamate receptor signaling pathway	3	0.669643	0.0911366	GRIA2, GRIK2, GRID2	357	24	16792	5.87955	1	0.838945	79.7796
GOTERM_BP_DIRECT	GO:0008543~fibroblast growth factor receptor signaling pathway	5	1.11607	0.0964496	FGF19, FGF5, FGF8, FGF20, FGF4	357	82	16792	2.86807	1	0.852654	81.6685
GOTERM_MF_DIRECT	GO:0015181~arginine transmembrane transporter activity	2	0.446429	0.0964671	SLC7A3, PQLC2L	340	5	16881	19.86	1	0.728259	75.841
GOTERM_MF_DIRECT	GO:0015189~L-lysine transmembrane transporter activity	2	0.446429	0.0964671	SLC7A3, PQLC2L	340	5	16881	19.86	1	0.728259	75.841
GOTERM_BP_DIRECT	GO:0019233~sensory perception of pain	4	0.892857	0.0978272	PENK, OPRK1, CNR1, TAC1	357	52	16792	3.61819	1	0.853527	82.1305
GOTERM_MF_DIRECT	GO:0003682~chromatin binding	13	2.90179	0.0985792	PTF1A, HOXD13, ISL1, GLI2, NKX6-1, DPPA2, PRDM13, DLX2, FEZF2, GATA5, NUPR2, TFAP2B, RBPJL	340	391	16881	1.65077	1	0.725436	76.6199

## Sheet: Supplementary table 5
	Supplementary table 5：Enriched metabolic pathways using differentially expressed genes
Category	Term	Count	%	PValue	Genes	List Total	Pop Hits	Pop Total	Fold Enrichment	Bonferroni	Benjamini	FDR
KEGG_PATHWAY	hsa04080:Neuroactive ligand-receptor interaction	30	6.69643	1.09314e-14	CALCR, PRLHR, DRD2, GRIK2, TACR1, OPRK1, PRSS1, P2RY4, CHRNA9, PRSS2, CNR1, NPFFR2, GRID2, CHRNA1, CHRNA3, GABRP, GABRG2, GABRA4, GABRA3, GABRA5, BRS3, LEP, GRM3, GRIA2, CHRM1, P2RX2, CHRNB3, GPR50, CHRND, HTR2C	129	277	6879	5.77533	1.68643e-12	1.68643e-12	1.30673e-11
KEGG_PATHWAY	hsa04972:Pancreatic secretion	10	2.23214	5.19263e-05	CELA3A, CELA3B, PNLIPRP1, CLCA1, ADCY8, PRSS2, PRSS1, CPA2, CPA1, PLA2G2E	129	93	6879	5.73393	0.00801647	0.0040163	0.0623423
KEGG_PATHWAY	hsa04723:Retrograde endocannabinoid signaling	9	2.00893	0.000547623	GNGT1, GABRG2, GRIA2, GABRA4, ADCY8, GABRA3, CNR1, GABRA5, GABRP	129	101	6879	4.75178	0.0814003	0.0279049	0.655682
KEGG_PATHWAY	hsa05033:Nicotine addiction	6	1.33929	0.000805125	GABRG2, GRIA2, GABRA4, GABRA3, GABRA5, GABRP	129	40	6879	7.99884	0.117366	0.0307291	0.962631
KEGG_PATHWAY	hsa04727:GABAergic synapse	8	1.78571	0.000970302	GNGT1, GABRG2, GAD2, GABRA4, ADCY8, GABRA3, GABRA5, GABRP	129	85	6879	5.01888	0.139696	0.0296456	1.15907
KEGG_PATHWAY	hsa04974:Protein digestion and absorption	8	1.78571	0.00119185	CELA3A, CELA3B, PRSS2, PRSS1, CPA2, CPA1, COL24A1, COL4A6	129	88	6879	4.84778	0.168769	0.0303382	1.42199
KEGG_PATHWAY	hsa05032:Morphine addiction	7	1.5625	0.00677235	GNGT1, GABRG2, GABRA4, ADCY8, GABRA3, GABRA5, GABRP	129	91	6879	4.10197	0.65121	0.139696	7.83671
KEGG_PATHWAY	hsa05218:Melanoma	5	1.11607	0.042732	FGF19, FGF5, FGF8, FGF20, FGF4	129	71	6879	3.75532	0.998851	0.570933	40.8132
KEGG_PATHWAY	hsa04725:Cholinergic synapse	6	1.33929	0.0554988	GNGT1, ADCY8, CHRM1, SLC18A3, SLC5A7, CHRNA3	129	111	6879	2.88246	0.999857	0.625948	49.627
KEGG_PATHWAY	hsa00053:Ascorbate and aldarate metabolism	3	0.669643	0.0891802	UGT1A7, UGT1A10, UGT1A5	129	27	6879	5.92506	0.999999	0.764927	67.4306
KEGG_PATHWAY	hsa00140:Steroid hormone biosynthesis	4	0.892857	0.0929248	UGT1A7, UGT1A10, CYP11B2, UGT1A5	129	58	6879	3.67763	1	0.74698	69.0028
KEGG_PATHWAY	hsa04015:Rap1 signaling pathway	8	1.78571	0.0960668	FGF19, FGF5, FGF8, DRD2, ADCY8, CNR1, FGF20, FGF4	129	210	6879	2.03145	1	0.728714	70.2679
